# Supplementary material for: Combining photoredox catalysis and hydrogen atom transfer for dearomative functionalization of electron rich heteroarenes
Source: Chem Sci. 2023 Feb 28;14(12):3332–7. doi: 10.1039/d3sc00060e (PMC10034082; doi:10.1039/d3sc00060e)
Supplement: SC-014-D3SC00060E-s002 [file SC-014-D3SC00060E-s002.cif]

# Electronic Supplementary Material (ESI) for Chemical Science.
# This journal is © The Royal Society of Chemistry 2023

####################################################################### 
# 
# This file contains crystal structure data downloaded from the 
# Cambridge Structural Database (CSD) hosted by the Cambridge 
# Crystallographic Data Centre (CCDC).
# 
# Full information about CCDC data access policies and citation 
# guidelines are available at http://www.ccdc.cam.ac.uk/access/V1 
# 
# Audit and citation data items may have been added by the CCDC. 
# Please retain this information to preserve the provenance of 
# this file and to allow appropriate attribution of the data. 
# 
#######################################################################

data_mo_220822peng_0ma
_database_code_depnum_ccdc_archive 'CCDC 2234192'
loop_
_audit_author_name
_audit_author_address
'Andrei Astachkine'
;University of Arizona
United States of America
;
_audit_update_record             
;
2023-01-04 deposited with the CCDC.	2023-02-28 downloaded from the CCDC.
;
_audit_creation_date             2022-08-23
_audit_creation_method           
;
Olex2 1.3
(compiled 2020.11.12 svn.r5f609507 for OlexSys, GUI svn.r6408)
;
_shelx_SHELXL_version_number     2016/6
_chemical_name_common            ?
_chemical_name_systematic        ?
_chemical_formula_moiety         'C8 H9 Br N2 O2'
_chemical_formula_sum            'C8 H9 Br N2 O2'
_chemical_formula_weight         245.08
_chemical_melting_point          ?
loop_
_atom_type_symbol
_atom_type_description
_atom_type_scat_dispersion_real
_atom_type_scat_dispersion_imag
_atom_type_scat_source
C C 0.0033 0.0016 'International Tables Vol C Tables 4.2.6.8 and 6.1.1.4'
H H 0.0000 0.0000 'International Tables Vol C Tables 4.2.6.8 and 6.1.1.4'
Br Br -0.2901 2.4595 'International Tables Vol C Tables 4.2.6.8 and 6.1.1.4'
N N 0.0061 0.0033 'International Tables Vol C Tables 4.2.6.8 and 6.1.1.4'
O O 0.0106 0.0060 'International Tables Vol C Tables 4.2.6.8 and 6.1.1.4'

_shelx_space_group_comment       
;
The symmetry employed for this shelxl refinement is uniquely defined
by the following loop, which should always be used as a source of
symmetry information in preference to the above space-group names.
They are only intended as comments.
;
_space_group_crystal_system      orthorhombic
_space_group_IT_number           56
_space_group_name_H-M_alt        'P c c n'
_space_group_name_Hall           '-P 2ab 2ac'
loop_
_space_group_symop_operation_xyz
'x, y, z'
'-x+1/2, -y+1/2, z'
'-x, y+1/2, -z+1/2'
'x+1/2, -y, -z+1/2'
'-x, -y, -z'
'x-1/2, y-1/2, -z'
'x, -y-1/2, z-1/2'
'-x-1/2, y, z-1/2'

_cell_length_a                   13.2630(13)
_cell_length_b                   24.954(2)
_cell_length_c                   5.6399(5)
_cell_angle_alpha                90
_cell_angle_beta                 90
_cell_angle_gamma                90
_cell_volume                     1866.6(3)
_cell_formula_units_Z            8
_cell_measurement_reflns_used    6364
_cell_measurement_temperature    100
_cell_measurement_theta_max      26.38
_cell_measurement_theta_min      2.89
_shelx_estimated_absorpt_T_max   0.811
_shelx_estimated_absorpt_T_min   0.274
_exptl_absorpt_coefficient_mu    4.372
_exptl_absorpt_correction_T_max  0.7454
_exptl_absorpt_correction_T_min  0.5007
_exptl_absorpt_correction_type   multi-scan
_exptl_absorpt_process_details   
;
SADABS-2014/5 (Bruker,2014/5) was used for absorption correction.
wR2(int) was 0.1059 before and 0.0293 after correction.
The Ratio of minimum to maximum transmission is 0.6717.
The \l/2 correction factor is 0.00150.
;
_exptl_absorpt_special_details   ?
_exptl_crystal_colour            'clear light colourless'
_exptl_crystal_colour_lustre     clear
_exptl_crystal_colour_modifier   light
_exptl_crystal_colour_primary    colourless
_exptl_crystal_density_diffrn    1.744
_exptl_crystal_density_meas      ?
_exptl_crystal_density_method    ?
_exptl_crystal_description       plate
_exptl_crystal_F_000             976
_exptl_crystal_size_max          0.4
_exptl_crystal_size_mid          0.2
_exptl_crystal_size_min          0.12
_exptl_transmission_factor_max   ?
_exptl_transmission_factor_min   ?
_diffrn_reflns_av_R_equivalents  0.0190
_diffrn_reflns_av_unetI/netI     0.0128
_diffrn_reflns_Laue_measured_fraction_full 0.999
_diffrn_reflns_Laue_measured_fraction_max 0.999
_diffrn_reflns_limit_h_max       15
_diffrn_reflns_limit_h_min       -16
_diffrn_reflns_limit_k_max       31
_diffrn_reflns_limit_k_min       -31
_diffrn_reflns_limit_l_max       6
_diffrn_reflns_limit_l_min       -7
_diffrn_reflns_number            11450
_diffrn_reflns_point_group_measured_fraction_full 0.999
_diffrn_reflns_point_group_measured_fraction_max 0.999
_diffrn_reflns_theta_full        25.242
_diffrn_reflns_theta_max         26.383
_diffrn_reflns_theta_min         1.632
_diffrn_ambient_temperature      100
_diffrn_detector_area_resol_mean ?
_diffrn_measured_fraction_theta_full 0.999
_diffrn_measured_fraction_theta_max 0.999
_diffrn_measurement_device_type  'Bruker APEX-II CCD'
_diffrn_measurement_method       '\f and \w scans'
_diffrn_radiation_type           MoK\a
_diffrn_radiation_wavelength     0.71073
_diffrn_source                   ?
_diffrn_standards_number         0
_reflns_Friedel_coverage         0.000
_reflns_Friedel_fraction_full    .
_reflns_Friedel_fraction_max     .
_reflns_number_gt                1743
_reflns_number_total             1899
_reflns_special_details          
;
 Reflections were merged by SHELXL according to the crystal
 class for the calculation of statistics and refinement.
 
 _reflns_Friedel_fraction is defined as the number of unique
 Friedel pairs measured divided by the number that would be
 possible theoretically, ignoring centric projections and
 systematic absences.
;
_reflns_threshold_expression     'I > 2\s(I)'
_computing_cell_refinement       ?
_computing_data_collection       ?
_computing_data_reduction        ?
_computing_molecular_graphics    'Olex2 1.3 (Dolomanov et al., 2009)'
_computing_publication_material  'Olex2 1.3 (Dolomanov et al., 2009)'
_computing_structure_refinement  'SHELXL 2016/6 (Sheldrick, 2015)'
_computing_structure_solution    'SHELXT 2014/5 (Sheldrick, 2014)'
_refine_diff_density_max         0.424
_refine_diff_density_min         -0.235
_refine_diff_density_rms         0.053
_refine_ls_extinction_coef       .
_refine_ls_extinction_method     none
_refine_ls_goodness_of_fit_ref   1.042
_refine_ls_hydrogen_treatment    constr
_refine_ls_matrix_type           full
_refine_ls_number_parameters     119
_refine_ls_number_reflns         1899
_refine_ls_number_restraints     0
_refine_ls_R_factor_all          0.0213
_refine_ls_R_factor_gt           0.0185
_refine_ls_restrained_S_all      1.042
_refine_ls_shift/su_max          0.001
_refine_ls_shift/su_mean         0.000
_refine_ls_structure_factor_coef Fsqd
_refine_ls_weighting_details     
'w=1/[\s^2^(Fo^2^)+(0.0244P)^2^+1.3127P] where P=(Fo^2^+2Fc^2^)/3'
_refine_ls_weighting_scheme      calc
_refine_ls_wR_factor_gt          0.0462
_refine_ls_wR_factor_ref         0.0473
_refine_special_details          ?
_olex2_refinement_description    
;
1. Fixed Uiso
 At 1.2 times of:
  All C(H) groups, All C(H,H) groups
 At 1.5 times of:
  All C(H,H,H) groups
2.a Secondary CH2 refined with riding coordinates:
 C3(H3B,H3A)
2.b Aromatic/amide H refined with riding coordinates:
 C4(H4), C6(H6), C5(H5), C8(H8)
2.c Idealised Me refined as rotating group:
 C1(H1A,H1B,H1C)
;
_atom_sites_solution_hydrogens   geom
_atom_sites_solution_primary     dual
_atom_sites_solution_secondary   ?
loop_
_atom_site_label
_atom_site_type_symbol
_atom_site_fract_x
_atom_site_fract_y
_atom_site_fract_z
_atom_site_U_iso_or_equiv
_atom_site_adp_type
_atom_site_occupancy
_atom_site_site_symmetry_order
_atom_site_calc_flag
_atom_site_refinement_flags_posn
_atom_site_refinement_flags_adp
_atom_site_refinement_flags_occupancy
_atom_site_disorder_assembly
_atom_site_disorder_group
Br1 Br 0.35984(2) 0.70010(2) -0.11847(3) 0.01781(7) Uani 1 1 d . . . . .
O1 O 0.38383(9) 0.32447(5) 0.5371(2) 0.0186(2) Uani 1 1 d . . . . .
O2 O 0.34373(8) 0.40060(5) 0.7275(2) 0.0197(3) Uani 1 1 d . . . . .
N1 N 0.37078(9) 0.55118(6) 0.1510(2) 0.0144(3) Uani 1 1 d . . . . .
N2 N 0.38917(10) 0.57828(6) 0.3556(2) 0.0163(3) Uani 1 1 d . . . . .
C4 C 0.39531(11) 0.46430(6) 0.3285(3) 0.0153(3) Uani 1 1 d . . . . .
H4 H 0.412315 0.481467 0.473385 0.018 Uiso 1 1 calc R U . . .
C3 C 0.39858(12) 0.40419(6) 0.3180(3) 0.0157(3) Uani 1 1 d . . . . .
H3B H 0.467279 0.392727 0.271742 0.019 Uiso 1 1 calc R U . . .
H3A H 0.351287 0.391629 0.194122 0.019 Uiso 1 1 calc R U . . .
C6 C 0.35769(11) 0.58440(7) -0.0372(3) 0.0144(3) Uani 1 1 d . . . . .
H6 H 0.344066 0.574399 -0.196536 0.017 Uiso 1 1 calc R U . . .
C7 C 0.36823(11) 0.63539(6) 0.0503(3) 0.0143(3) Uani 1 1 d . . . . .
C5 C 0.36996(11) 0.49425(7) 0.1461(3) 0.0156(3) Uani 1 1 d . . . . .
H5 H 0.350064 0.476914 0.003601 0.019 Uiso 1 1 calc R U . . .
C2 C 0.37129(11) 0.37815(7) 0.5508(3) 0.0144(3) Uani 1 1 d . . . . .
C8 C 0.38721(12) 0.62978(7) 0.2930(3) 0.0163(3) Uani 1 1 d . . . . .
H8 H 0.397365 0.658830 0.399250 0.020 Uiso 1 1 calc R U . . .
C1 C 0.36878(13) 0.29621(7) 0.7582(3) 0.0233(4) Uani 1 1 d . . . . .
H1A H 0.382810 0.258013 0.735071 0.035 Uiso 1 1 calc R U . . .
H1B H 0.298851 0.300798 0.810537 0.035 Uiso 1 1 calc R U . . .
H1C H 0.414483 0.310683 0.878803 0.035 Uiso 1 1 calc R U . . .

loop_
_atom_site_aniso_label
_atom_site_aniso_U_11
_atom_site_aniso_U_22
_atom_site_aniso_U_33
_atom_site_aniso_U_23
_atom_site_aniso_U_13
_atom_site_aniso_U_12
Br1 0.02559(11) 0.01292(10) 0.01492(11) 0.00028(6) -0.00075(6) 0.00171(6)
O1 0.0258(6) 0.0138(6) 0.0163(6) 0.0002(5) 0.0027(5) -0.0014(5)
O2 0.0261(6) 0.0169(6) 0.0162(6) -0.0025(5) 0.0035(5) 0.0007(5)
N1 0.0162(6) 0.0154(7) 0.0117(6) -0.0019(5) -0.0006(5) 0.0000(5)
N2 0.0200(6) 0.0171(7) 0.0118(6) -0.0019(5) -0.0029(5) 0.0005(5)
C4 0.0153(7) 0.0152(8) 0.0155(8) -0.0023(6) -0.0006(6) -0.0011(6)
C3 0.0162(7) 0.0166(8) 0.0143(8) -0.0009(7) 0.0005(6) 0.0008(6)
C6 0.0153(7) 0.0167(8) 0.0113(7) -0.0011(6) -0.0011(6) 0.0010(6)
C7 0.0148(7) 0.0141(8) 0.0140(7) 0.0013(6) 0.0007(6) 0.0025(6)
C5 0.0166(7) 0.0148(8) 0.0152(8) -0.0034(6) -0.0003(6) -0.0005(6)
C2 0.0120(7) 0.0133(8) 0.0179(8) -0.0003(7) -0.0023(6) -0.0012(6)
C8 0.0178(7) 0.0170(8) 0.0143(8) -0.0041(7) -0.0018(6) 0.0012(6)
C1 0.0313(10) 0.0164(9) 0.0222(10) 0.0052(7) 0.0013(7) -0.0025(7)

_geom_special_details            
;
 All esds (except the esd in the dihedral angle between two l.s. planes)
 are estimated using the full covariance matrix.  The cell esds are taken
 into account individually in the estimation of esds in distances, angles
 and torsion angles; correlations between esds in cell parameters are only
 used when they are defined by crystal symmetry.  An approximate (isotropic)
 treatment of cell esds is used for estimating esds involving l.s. planes.
;
loop_
_geom_bond_atom_site_label_1
_geom_bond_atom_site_label_2
_geom_bond_distance
_geom_bond_site_symmetry_2
_geom_bond_publ_flag
Br1 C7 1.8778(16) . ?
O1 C2 1.3519(19) . ?
O1 C1 1.446(2) . ?
O2 C2 1.200(2) . ?
N1 N2 1.3597(18) . ?
N1 C6 1.358(2) . ?
N1 C5 1.421(2) . ?
N2 C8 1.333(2) . ?
C4 H4 0.9500 . ?
C4 C3 1.502(2) . ?
C4 C5 1.315(2) . ?
C3 H3B 0.9900 . ?
C3 H3A 0.9900 . ?
C3 C2 1.509(2) . ?
C6 H6 0.9500 . ?
C6 C7 1.372(2) . ?
C7 C8 1.399(2) . ?
C5 H5 0.9500 . ?
C8 H8 0.9500 . ?
C1 H1A 0.9800 . ?
C1 H1B 0.9800 . ?
C1 H1C 0.9800 . ?

loop_
_geom_angle_atom_site_label_1
_geom_angle_atom_site_label_2
_geom_angle_atom_site_label_3
_geom_angle
_geom_angle_site_symmetry_1
_geom_angle_site_symmetry_3
_geom_angle_publ_flag
C2 O1 C1 114.65(13) . . ?
N2 N1 C5 121.00(13) . . ?
C6 N1 N2 112.50(13) . . ?
C6 N1 C5 126.46(14) . . ?
C8 N2 N1 104.56(13) . . ?
C3 C4 H4 118.5 . . ?
C5 C4 H4 118.5 . . ?
C5 C4 C3 122.98(15) . . ?
C4 C3 H3B 109.0 . . ?
C4 C3 H3A 109.0 . . ?
C4 C3 C2 112.90(14) . . ?
H3B C3 H3A 107.8 . . ?
C2 C3 H3B 109.0 . . ?
C2 C3 H3A 109.0 . . ?
N1 C6 H6 127.1 . . ?
N1 C6 C7 105.79(14) . . ?
C7 C6 H6 127.1 . . ?
C6 C7 Br1 127.53(13) . . ?
C6 C7 C8 106.11(15) . . ?
C8 C7 Br1 126.36(13) . . ?
N1 C5 H5 118.3 . . ?
C4 C5 N1 123.44(15) . . ?
C4 C5 H5 118.3 . . ?
O1 C2 C3 110.35(14) . . ?
O2 C2 O1 123.17(16) . . ?
O2 C2 C3 126.47(15) . . ?
N2 C8 C7 111.05(15) . . ?
N2 C8 H8 124.5 . . ?
C7 C8 H8 124.5 . . ?
O1 C1 H1A 109.5 . . ?
O1 C1 H1B 109.5 . . ?
O1 C1 H1C 109.5 . . ?
H1A C1 H1B 109.5 . . ?
H1A C1 H1C 109.5 . . ?
H1B C1 H1C 109.5 . . ?

loop_
_geom_torsion_atom_site_label_1
_geom_torsion_atom_site_label_2
_geom_torsion_atom_site_label_3
_geom_torsion_atom_site_label_4
_geom_torsion
_geom_torsion_site_symmetry_1
_geom_torsion_site_symmetry_2
_geom_torsion_site_symmetry_3
_geom_torsion_site_symmetry_4
_geom_torsion_publ_flag
Br1 C7 C8 N2 -179.38(11) . . . . ?
N1 N2 C8 C7 -0.30(18) . . . . ?
N1 C6 C7 Br1 179.49(10) . . . . ?
N1 C6 C7 C8 -0.21(16) . . . . ?
N2 N1 C6 C7 0.04(17) . . . . ?
N2 N1 C5 C4 -6.3(2) . . . . ?
C4 C3 C2 O1 -174.75(12) . . . . ?
C4 C3 C2 O2 4.1(2) . . . . ?
C3 C4 C5 N1 -177.21(14) . . . . ?
C6 N1 N2 C8 0.16(17) . . . . ?
C6 N1 C5 C4 171.33(15) . . . . ?
C6 C7 C8 N2 0.33(18) . . . . ?
C5 N1 N2 C8 178.12(13) . . . . ?
C5 N1 C6 C7 -177.78(13) . . . . ?
C5 C4 C3 C2 -147.55(15) . . . . ?
C1 O1 C2 O2 -4.5(2) . . . . ?
C1 O1 C2 C3 174.43(12) . . . . ?

_shelx_res_file                  
;
TITL mo_220822peng_0ma_a.res in Pccn
    mo_220822peng_0ma.res
    created by SHELXL-2016/6 at 11:44:36 on 23-Aug-2022
REM Old TITL mo_220822Peng_0ma in Pccn
REM SHELXT solution in Pccn
REM R1 0.083, Rweak 0.001, Alpha 0.042, Orientation as input
REM Formula found by SHELXT: C9 N3 Br
CELL 0.71073 13.263 24.9543 5.6399 90 90 90
ZERR 8 0.0013 0.0021 0.0005 0 0 0
LATT 1
SYMM 0.5-X,0.5-Y,+Z
SYMM -X,0.5+Y,0.5-Z
SYMM 0.5+X,-Y,0.5-Z
SFAC C H Br N O
UNIT 64 72 8 16 16

L.S. 15
PLAN  40
SIZE 0.05 0.1 0.4
TEMP -173.15
CONF
BOND $H
LIST 6
MORE -1
fmap 2
acta
REM <olex2.extras>
REM <HklSrc "%.\\mo_220822Peng_0ma.hkl">
REM </olex2.extras>

WGHT    0.024400    1.312700
FVAR       0.33301
BR1   3    0.359842    0.700103   -0.118472    11.00000    0.02559    0.01292 =
         0.01492    0.00028   -0.00075    0.00171
O1    5    0.383829    0.324475    0.537130    11.00000    0.02578    0.01377 =
         0.01634    0.00023    0.00275   -0.00139
O2    5    0.343735    0.400600    0.727475    11.00000    0.02611    0.01695 =
         0.01619   -0.00252    0.00353    0.00073
N1    4    0.370775    0.551180    0.150979    11.00000    0.01615    0.01543 =
         0.01171   -0.00190   -0.00058   -0.00002
N2    4    0.389168    0.578277    0.355607    11.00000    0.02003    0.01706 =
         0.01176   -0.00190   -0.00289    0.00046
C4    1    0.395307    0.464298    0.328462    11.00000    0.01526    0.01520 =
         0.01553   -0.00230   -0.00063   -0.00109
AFIX  43
H4    2    0.412315    0.481467    0.473385    11.00000   -1.20000
AFIX   0
C3    1    0.398584    0.404193    0.318022    11.00000    0.01622    0.01665 =
         0.01431   -0.00085    0.00048    0.00082
AFIX  23
H3B   2    0.467279    0.392727    0.271742    11.00000   -1.20000
H3A   2    0.351287    0.391629    0.194122    11.00000   -1.20000
AFIX   0
C6    1    0.357694    0.584400   -0.037199    11.00000    0.01531    0.01668 =
         0.01127   -0.00112   -0.00106    0.00104
AFIX  43
H6    2    0.344066    0.574399   -0.196536    11.00000   -1.20000
AFIX   0
C7    1    0.368225    0.635394    0.050317    11.00000    0.01481    0.01406 =
         0.01401    0.00125    0.00068    0.00247
C5    1    0.369960    0.494249    0.146083    11.00000    0.01665    0.01483 =
         0.01521   -0.00336   -0.00029   -0.00049
AFIX  43
H5    2    0.350064    0.476914    0.003601    11.00000   -1.20000
AFIX   0
C2    1    0.371293    0.378149    0.550771    11.00000    0.01201    0.01334 =
         0.01793   -0.00030   -0.00234   -0.00119
C8    1    0.387210    0.629779    0.293044    11.00000    0.01777    0.01697 =
         0.01427   -0.00414   -0.00177    0.00121
AFIX  43
H8    2    0.397365    0.658830    0.399250    11.00000   -1.20000
AFIX   0
C1    1    0.368780    0.296215    0.758204    11.00000    0.03134    0.01641 =
         0.02219    0.00520    0.00127   -0.00255
AFIX 137
H1A   2    0.382810    0.258013    0.735071    11.00000   -1.50000
H1B   2    0.298851    0.300798    0.810537    11.00000   -1.50000
H1C   2    0.414483    0.310683    0.878803    11.00000   -1.50000
AFIX   0
HKLF 4


REM  mo_220822peng_0ma_a.res in Pccn
REM R1 =  0.0185 for    1743 Fo > 4sig(Fo)  and  0.0213 for all    1899 data
REM    119 parameters refined using      0 restraints

END

WGHT      0.0244      1.3114

REM Highest difference peak  0.424,  deepest hole -0.235,  1-sigma level  0.053
Q1    1   0.4257  0.7045 -0.1111  11.00000  0.05    0.42
Q2    1   0.2820  0.7001 -0.1198  11.00000  0.05    0.42
Q3    1   0.3819  0.3932  0.4353  11.00000  0.05    0.32
Q4    1   0.3952  0.4326  0.3214  11.00000  0.05    0.27
Q5    1   0.3806  0.6083 -0.0180  11.00000  0.05    0.25
Q6    1   0.3673  0.5283  0.1503  11.00000  0.05    0.25
Q7    1   0.3690  0.6630 -0.0525  11.00000  0.05    0.23
Q8    1   0.3634  0.3977  0.2536  11.00000  0.05    0.22
Q9    1   0.3764  0.3496  0.5456  11.00000  0.05    0.22
Q10   1   0.3761  0.6359  0.1825  11.00000  0.05    0.22
Q11   1   0.4025  0.6026  0.3187  11.00000  0.05    0.21
Q12   1   0.3885  0.5672  0.0463  11.00000  0.05    0.21
Q13   1   0.3764  0.5632  0.2354  11.00000  0.05    0.21
Q14   1   0.3615  0.4290  0.7171  11.00000  0.05    0.20
Q15   1   0.4047  0.4791  0.2209  11.00000  0.05    0.19
Q16   1   0.3991  0.3189  0.4434  11.00000  0.05    0.19
Q17   1   0.3764  0.3183  0.6289  11.00000  0.05    0.18
Q18   1   0.3581  0.4915 -0.0729  11.00000  0.05    0.17
Q19   1   0.4125  0.5614  0.4513  11.00000  0.05    0.17
Q20   1   0.3307  0.3925  0.6164  11.00000  0.05    0.16
Q21   1   0.3619  0.5754 -0.1019  11.00000  0.05    0.15
Q22   1   0.3395  0.7331 -0.1040  11.00000  0.05    0.15
Q23   1   0.3938  0.3915  0.7605  11.00000  0.05    0.15
Q24   1   0.4364  0.3995  0.3110  11.00000  0.05    0.15
Q25   1   0.3791  0.4699  0.3817  11.00000  0.05    0.14
Q26   1   0.3738  0.4902  0.0545  11.00000  0.05    0.14
Q27   1   0.3374  0.3182  0.5176  11.00000  0.05    0.14
Q28   1   0.3248  0.5490 -0.1734  11.00000  0.05    0.14
Q29   1   0.3760  0.6978  0.4533  11.00000  0.05    0.13
Q30   1   0.3814  0.2684  0.6870  11.00000  0.05    0.13
Q31   1   0.5182  0.3016  1.0092  11.00000  0.05    0.13
Q32   1   0.4003  0.6384  0.3379  11.00000  0.05    0.13
Q33   1   0.4337  0.4716  0.3869  11.00000  0.05    0.13
Q34   1   0.4572  0.4731  0.4843  11.00000  0.05    0.12
Q35   1   0.3416  0.5716  0.4134  11.00000  0.05    0.12
Q36   1   0.3767  0.7307  0.0232  11.00000  0.05    0.12
Q37   1   0.4029  0.6472  0.4183  11.00000  0.05    0.12
Q38   1   0.3076  0.2805  0.7384  11.00000  0.05    0.12
Q39   1   0.3363  0.2315  0.6719  11.00000  0.05    0.10
Q40   1   0.3538  0.3099  0.2926  11.00000  0.05    0.10
;
_shelx_res_checksum              60723
_shelx_hkl_file                  
;
   0   0   1    0.00    0.20
   0   0  -1    0.00    0.30
   0   0  -1    0.10    0.20
   0   0   1   -0.30    0.30
   0   0  -2  171.28    3.90
   0   0   2  162.38    4.00
   0   0  -2  172.18    4.00
   0   0   3    0.10    1.10
   0   0  -3   -0.70    1.10
   0   0  -3    0.50    0.80
   0   0  -4 1835.92   37.00
   0   0   4 1794.22   37.00
   0   0   5   -0.10    2.00
   0   0  -5    0.10    2.20
   0   0  -6    1.00    3.20
   0   0  -7    4.10    4.00
  -1   0   0    1.00    0.10
   1   0  -1    0.10    0.30
  -1   0   1    1.00    0.40
  -1   0   1    0.00    0.30
   1   0  -1    0.10    0.30
  -1   0  -2 2757.32   54.39
   1   0  -2 2718.43   54.39
  -1   0   2 2703.43   54.99
  -1   0  -2 2713.93   54.39
  -1   0   2 2719.33   54.49
   1   0  -2 2746.23   54.29
  -1   0  -3    0.50    0.90
   1   0  -3   -0.30    1.10
   1   0  -3    0.30    0.80
  -1   0   3    0.30    1.10
  -1   0  -3    2.60    1.20
   1   0  -4   22.50    2.10
  -1   0   4   19.50    2.00
  -1   0  -4   18.70    2.10
  -1   0   5   -1.00    2.00
   1   0  -5    2.60    2.20
  -1   0  -5    2.00    2.40
  -1   0  -6  677.43   16.00
   1   0  -6  691.63   16.00
  -1   0   6  715.53   16.00
  -1   0  -7   -0.10    4.00
   1   0  -7    1.70    3.70
  -1   0  -7   -0.80    2.20
   2   0   0  268.67    5.50
  -2   0  -1    0.70    0.40
  -2   0  -1    4.70    0.70
  -2   0   1    0.50    0.40
  -2   0   1    1.40    0.30
   2   0  -1    0.10    0.40
  -2   0   2   -1.40    0.70
  -2   0  -2   -1.30    0.80
   2   0  -2   -1.00    0.70
  -2   0   2   -1.10    0.50
   2   0  -2   -1.50    0.60
   2   0  -3    0.00    0.80
   2   0  -3   -0.60    1.00
  -2   0  -3   -2.40    1.20
  -2   0   3    3.90    0.70
  -2   0   3    1.30    1.10
  -2   0   4   28.10    2.20
   2   0  -4   26.30    2.10
  -2   0  -4   26.80    2.30
   2   0  -5   -2.30    2.10
  -2   0   5    2.30    2.10
  -2   0  -5   -1.00    2.40
  -2   0  -6   21.10    3.60
  -2   0   6   21.80    3.10
  -2   0  -6   19.80    2.30
   2   0  -6   17.70    3.30
  -3   0   0   -1.70    0.40
   3   0   0   -1.20    0.30
   3   0  -1    0.10    0.40
  -3   0   1   -0.30    0.50
  -3   0   1   -0.70    0.40
  -3   0  -1   -0.40    0.50
  -3   0  -1   -0.40    0.50
  -3   0  -2 1584.94   31.40
  -3   0   2 1534.75   31.10
   3   0  -2 1648.34   31.30
  -3   0   2 1514.55   31.30
   3   0  -2 1587.34   31.40
  -3   0  -2 1471.65   31.20
  -3   0   3    1.20    0.70
  -3   0  -3   -1.20    1.30
  -3   0   3   -0.50    1.10
   3   0  -3    2.70    1.10
   3   0  -3    0.30    0.80
  -3   0  -4  218.38    6.00
  -3   0   4  219.78    5.80
   3   0  -4  215.18    5.80
  -3   0   4  218.28    4.90
  -3   0  -5   -1.30    1.70
  -3   0   5   -0.30    2.00
   3   0  -5    1.10    2.10
  -3   0  -5    0.90    2.50
   3   0  -6  228.48    7.20
  -3   0  -6  227.78    7.60
  -3   0   6  219.58    7.20
  -3   0  -6  237.08    6.40
  -4   0  -1    0.50    0.60
   4   0  -1    0.10    0.50
  -4   0   1    0.20    0.60
  -4   0   1    2.20    0.60
  -4   0  -2    8.90    1.10
  -4   0  -2    9.00    1.00
  -4   0   2    6.30    0.80
   4   0  -2    7.70    0.90
  -4   0   2    7.80    1.00
  -4   0   3   -0.60    0.80
  -4   0   3    0.90    1.20
   4   0  -3   -0.50    0.90
  -4   0  -3   -0.60    1.10
   4   0  -3    0.30    1.10
  -4   0  -3   -1.30    1.30
  -4   0  -4 1463.15   29.90
   4   0  -4 1422.86   29.60
  -4   0   4 1452.25   29.00
  -4   0  -4 1426.66   29.40
  -4   0   4 1454.35   29.80
  -4   0   5   -0.60    2.00
  -4   0  -5   -2.10    1.70
  -4   0  -5   -1.80    2.60
   4   0  -5   -2.60    2.20
  -4   0  -6    3.80    2.20
  -4   0   6    5.70    2.80
  -4   0  -6    1.70    3.30
   4   0  -6    5.60    2.90
  -5   0   0    1.30    0.70
  -5   0   1    0.60    0.70
   5   0   1    0.10    0.70
  -5   0   1    0.40    0.70
  -5   0  -1    0.70    0.70
   5   0  -1    0.00    0.60
   5   0  -2 1614.24   32.20
   5   0  -2 1620.34   32.20
  -5   0   2 1641.64   32.10
  -5   0   2 1566.84   32.30
  -5   0  -2 1567.04   32.30
  -5   0   3    0.20    0.90
  -5   0  -3    0.10    1.30
   5   0  -3    0.60    1.10
  -5   0  -3   -1.60    1.20
  -5   0   3   -0.10    1.30
  -5   0   4   39.50    1.90
  -5   0   4   36.10    2.50
  -5   0  -4   39.90    2.70
   5   0  -4   32.90    2.50
  -5   0  -4   35.80    2.70
   5   0  -5   -0.40    2.20
  -5   0  -5   -1.70    1.80
  -5   0   5   -0.40    2.10
  -5   0  -5   -1.80    2.50
  -5   0  -6  845.52   19.50
  -5   0   6  861.61   19.30
   5   0  -6  836.82   19.00
  -5   0  -6  870.51   18.40
  -6   0   0 1104.59   22.50
   6   0   0 1115.79   22.50
   6   0  -1    0.40    0.60
   6   0  -1    0.90    0.60
  -6   0   1    1.00    0.90
  -6   0  -1    1.20    0.90
  -6   0   1    0.30    0.80
  -6   0  -2    5.40    1.20
   6   0  -2    5.00    1.00
  -6   0   2    4.70    1.00
   6   0  -2    5.80    0.90
  -6   0   2    3.30    1.10
  -6   0   3    2.60    1.10
  -6   0   3    1.50    1.40
  -6   0  -3   -0.60    1.30
   6   0  -3    0.90    1.10
  -6   0   4  195.68    5.60
   6   0  -4  188.38    5.30
  -6   0  -4  190.58    5.70
  -6   0  -4  186.98    5.30
  -6   0   4  201.48    4.70
   6   0  -5   -0.40    2.20
  -6   0   5   -0.60    2.20
  -6   0  -5    0.10    2.80
  -6   0  -5   -0.90    2.00
  -6   0  -6  112.39    6.10
  -6   0   6  112.09    5.60
  -6   0  -6  113.59    4.90
   6   0  -6  112.09    5.50
  -7   0   0    0.40    1.00
   7   0  -1    1.40    0.70
  -7   0   1    1.60    1.00
  -7   0  -1    2.40    1.10
  -7   0   1    1.90    1.00
   7   0  -2  168.58    4.00
  -7   0  -2  165.18    4.40
  -7   0   2  167.08    4.10
  -7   0   2  165.98    4.50
  -7   0   3    0.50    1.20
  -7   0   3    1.00    1.60
  -7   0  -3    1.30    1.50
   7   0  -3   -0.20    1.20
  -7   0   4  340.37    7.80
  -7   0  -4  348.97    8.30
   7   0  -4  356.86    8.30
  -7   0   4  345.07    8.60
  -7   0   5    4.10    2.50
   7   0  -5    3.10    2.30
  -7   0  -5    3.00    2.20
  -7   0   6    2.50    2.80
  -7   0  -6    5.70    2.60
   7   0  -6    9.30    3.10
  -8   0   0 9096.39  182.28
  -8   0   1    0.10    1.20
   8   0  -1    1.60    0.80
  -8   0  -1    4.40    1.30
  -8   0   1    0.30    1.20
  -8   0  -2   22.30    1.80
  -8   0   2   27.70    2.00
  -8   0   2   25.60    1.70
   8   0  -2   25.80    1.70
  -8   0  -3    0.10    1.60
   8   0  -3    0.80    1.20
  -8   0   3    0.50    1.60
  -8   0   3    0.80    1.40
  -8   0  -4  661.73   14.10
   8   0  -4  650.63   14.00
  -8   0   4  623.34   13.70
  -8   0   4  637.64   14.40
  -8   0  -5    3.10    2.40
  -8   0   5    1.80    2.50
   8   0  -5   -2.30    2.30
  -8   0  -6    2.70    2.60
  -8   0   6    8.90    3.20
   8   0  -6    2.20    2.90
  -9   0   0    7.40    1.50
   9   0   0    3.50    1.20
  -9   0   1   -0.60    1.40
  -9   0  -1    0.90    1.40
   9   0  -1    0.50    0.90
  -9   0   1    1.10    1.30
  -9   0   2  710.53   15.20
  -9   0  -2  699.33   15.10
   9   0  -2  713.23   14.70
  -9   0   2  706.23   14.90
  -9   0   3   -0.20    1.80
  -9   0   3    1.80    1.50
  -9   0  -3    0.60    1.70
   9   0  -3   -0.10    1.30
   9   0  -4   77.69    3.50
  -9   0   4   73.19    4.30
  -9   0  -4   88.29    4.10
  -9   0   4   79.79    3.50
  -9   0   5   -1.20    2.60
   9   0  -5   -1.80    2.30
  -9   0  -5    0.50    2.40
 -10   0   0 1030.60   21.30
  10   0   0 1018.20   21.00
 -10   0  -1    3.00    1.70
  10   0  -1    0.40    1.00
 -10   0   1    0.70    1.50
 -10   0   1    0.40    1.70
  10   0  -2   42.60    2.20
 -10   0   2   46.30    2.80
 -10   0   2   49.70    3.20
 -10   0  -2   50.89    3.20
 -10   0   3    1.50    1.70
  10   0  -3   -0.10    1.40
 -10   0  -3    1.20    2.00
 -10   0   3   -1.80    2.00
 -10   0   4  320.47    8.50
 -10   0   4  312.87    8.80
 -10   0  -4  308.57    8.10
  10   0  -4  304.77    7.60
 -10   0   5   -1.10    2.80
  10   0  -5   -0.60    2.50
 -10   0  -5    0.70    2.50
  11   0   0    0.40    1.20
 -11   0   0   -1.20    1.70
 -11   0   1    0.00    1.90
 -11   0   1    1.00    1.80
 -11   0  -1   -1.20    1.80
 -11   0  -2   31.00    2.50
 -11   0   2   28.70    2.40
 -11   0   2   31.20    2.60
 -11   0   3   -0.10    2.20
 -11   0  -3   -1.70    2.10
 -11   0   3    1.10    1.90
 -11   0   4  267.47    8.00
 -11   0  -4  275.77    7.60
 -11   0   5   -5.70    2.90
 -11   0  -5   -0.10    2.60
 -12   0   0 1292.97   27.20
 -12   0   0 1330.57   27.30
 -12   0   1    2.70    2.00
 -12   0  -1   -0.10    2.00
 -12   0   1    3.50    2.20
 -12   0   2   39.70    2.80
 -12   0   2   36.30    3.00
 -12   0  -2   36.70    2.90
 -12   0  -3    2.10    2.40
 -12   0   3   -4.10    2.40
 -12   0   3    0.00    2.10
 -12   0   4  137.29    6.00
 -12   0  -4  140.49    5.50
 -13   0   0    7.90    2.50
 -13   0   0    8.60    2.40
 -13   0   1   -0.10    2.20
 -13   0  -1   -1.80    2.30
 -13   0   1    1.60    2.40
 -13   0  -2  145.09    5.50
 -13   0   2  138.09    5.30
 -13   0   2  145.09    5.60
 -13   0  -3   -2.40    2.60
 -13   0   3    1.40    2.40
 -13   0   3    2.40    2.80
 -13   0  -4   57.69    3.90
 -13   0   4   57.89    4.30
 -14   0   0  521.65   12.50
 -14   0   0  546.45   12.70
 -14   0   1   -0.90    2.70
 -14   0   1    0.30    2.50
 -14   0  -1    1.40    2.60
 -14   0   2   63.19    4.80
 -14   0   2   66.79    4.50
 -14   0  -2   68.79    4.80
 -14   0   3    0.30    3.00
 -14   0   3    2.10    2.60
 -14   0  -3   -4.40    2.80
 -15   0   0   -3.50    3.00
 -15   0   0    4.60    2.80
 -15   0   1    1.40    2.70
 -15   0   1   -1.50    3.00
 -15   0  -1    2.90    2.80
 -15   0  -1    1.80    3.20
 -15   0   2  161.78    6.30
 -15   0   2  156.98    6.40
 -15   0  -2  159.08    6.30
 -15   0   3    0.50    3.20
 -15   0  -3    1.50    3.10
 -15   0   3    5.20    3.10
 -16   0   0   70.19    4.60
 -16   0   0   60.39    4.20
 -16   0   1    2.20    3.40
 -16   0  -1    6.60    3.80
 -16   0   1    0.00    3.10
 -16   0  -1    6.90    3.30
   0  -1   1    0.00    0.40
   0   1   1    0.20    0.30
   0   1  -1    0.80    0.40
   0  -1   1    0.30    0.30
   0  -1  -1   -0.20    0.30
   0   1  -2 6354.46  128.39
   0  -1   2 6372.36  127.19
   0   1  -2 6461.65  127.89
   0   1   2 6302.27  127.79
   0  -1  -2 6374.66  128.59
   0  -1   2 6287.87  127.99
   0  -1  -2 6432.06  127.39
   0  -1  -3   -1.60    1.10
   0   1  -3    1.00    1.00
   0   1  -3   -0.50    1.10
   0  -1   3    0.20    1.10
   0   1   3   -1.50    1.00
   0  -1  -3    0.10    0.80
   0  -1  -4  196.38    5.40
   0   1   4  194.48    5.40
   0  -1   4  194.78    5.40
   0   1  -4  197.38    5.40
   0   1  -5    1.70    2.30
   0  -1   5   -1.20    2.00
   0  -1  -5    1.50    2.40
   0   1   5    2.40    2.00
   0   1  -6  605.14   14.20
   0  -1  -6  568.84   14.00
   0  -1  -7    0.90    2.10
   0   1  -7    0.50    3.80
   0  -1  -7    6.10    4.00
  -1   1   0 2042.00   41.10
  -1  -1   0 2052.29   41.30
   1  -1   0 2088.19   41.30
  -1  -1  -1   29.70    0.90
  -1   1   1   30.50    0.90
   1   1  -1   31.10    1.00
  -1   1   1   30.40    0.70
  -1  -1   1   30.10    1.00
   1  -1  -1   30.40    0.90
  -1  -1   1   30.60    0.90
   1  -1  -1   29.50    0.70
  -1  -1  -2  201.88    4.60
  -1   1   2  200.98    4.60
  -1   1   2  206.88    4.30
  -1  -1  -2  207.08    4.70
   1   1  -2  200.98    4.60
   1   1  -2  214.88    4.60
   1  -1  -2  196.68    4.60
  -1  -1   2  201.48    4.70
  -1  -1   2  206.68    4.40
   1  -1  -2  206.78    4.50
   1   1  -3    3.10    0.90
  -1  -1  -3    2.50    1.20
  -1   1   3    0.70    1.10
  -1  -1  -3    2.80    0.90
   1   1  -3    0.60    1.10
   1  -1  -3    2.40    1.20
  -1  -1   3    3.30    1.20
  -1  -1   3    2.30    0.80
   1  -1  -3    4.20    1.00
  -1   1  -3    1.60    1.20
  -1   1   4 2030.90   42.70
   1   1  -4 2133.59   42.80
  -1  -1  -4 2113.69   42.80
  -1  -1   4 2125.59   42.80
  -1   1  -4 2113.69   42.80
   1  -1  -4 2118.09   42.70
   1   1  -5  178.08    5.70
  -1  -1  -5  166.48    5.70
  -1   1   5  167.58    5.50
  -1  -1   5  174.28    5.60
   1  -1  -5  182.58    5.80
  -1   1  -5  182.18    5.90
   1   1  -6   11.40    3.10
  -1  -1  -6   11.10    3.40
  -1   1   6   10.50    2.80
   1  -1  -6    8.20    3.20
  -1  -1   6    9.70    2.80
  -1   1  -6   10.10    3.30
  -1  -1  -7   36.30    2.90
  -1  -1  -7   39.30    4.70
   1   1  -7   33.10    4.60
  -1   1  -7   38.90    4.60
   1  -1  -7   34.80    4.50
  -1   1  -7   33.20    3.00
  -2   1   0   -0.50    0.30
   2  -1   0   -0.40    0.20
  -2  -1   0   -0.70    0.30
  -2   1   1  515.95   10.50
  -2   1   1  525.35   10.40
   2   1  -1  523.65   10.50
  -2  -1  -1  519.35   10.50
  -2  -1  -1  531.05   10.60
   2  -1  -1  512.15   10.40
  -2  -1   1  519.95   10.50
   2  -1  -1  512.05   10.40
   2   1   1  512.95   10.50
  -2  -1   1  510.75   10.60
   2   1  -2  180.18    4.10
  -2   1   2  181.88    3.80
  -2  -1  -2  179.08    4.20
  -2   1   2  174.28    4.10
  -2  -1   2  167.68    4.10
   2  -1  -2  180.48    4.00
  -2  -1   2  175.48    3.90
   2  -1  -2  178.08    4.10
  -2   1  -2  179.88    4.20
  -2   1   3   71.09    2.60
   2   1  -3   73.09    2.40
  -2   1   3   72.09    1.90
   2   1  -3   71.49    2.60
  -2  -1  -3   77.69    2.80
  -2  -1  -3   74.09    2.80
  -2  -1   3   72.19    2.10
   2  -1  -3   77.79    2.50
  -2   1  -3   69.19    2.70
  -2  -1   3   71.39    2.70
   2   1  -4    1.10    1.60
  -2   1   4   -0.70    1.50
  -2  -1  -4    0.00    1.70
  -2   1  -4    1.80    1.80
  -2  -1   4    0.50    0.90
  -2  -1   4   -2.90    1.50
   2  -1  -4    1.60    1.60
  -2  -1  -5  336.77    8.80
   2   1  -5  347.07    8.70
  -2   1   5  341.37    8.60
  -2   1  -5  335.07    8.80
  -2  -1   5  337.77    8.60
   2  -1  -5  335.47    8.50
  -2  -1  -6   23.30    2.30
  -2   1   6   26.90    3.20
  -2  -1  -6   25.70    3.70
   2   1  -6   25.50    3.40
   2  -1  -6   27.90    3.50
  -2  -1   6   27.60    3.30
  -2   1  -6   26.80    3.60
   3  -1   0  545.25   10.90
  -3   1   0  535.25   10.90
  -3  -1   0  539.25   10.90
   3   1   0  535.05   10.90
   3   1  -1  555.74   11.30
  -3  -1  -1  553.94   11.30
  -3   1   1  556.04   11.20
   3   1  -1  556.14   11.50
  -3   1   1  556.14   11.30
  -3  -1   1  571.24   11.30
  -3  -1   1  544.85   11.40
  -3   1  -1  565.54   11.30
  -3   1  -1  553.64   11.30
   3  -1  -1  550.44   11.20
  -3  -1  -2   -0.80    0.80
  -3  -1  -2   -0.20    0.70
  -3   1   2    1.00    0.80
  -3   1   2    0.90    0.50
   3   1  -2    0.70    0.80
  -3   1  -2    0.50    0.90
  -3  -1   2    1.10    0.80
   3  -1  -2    0.50    0.60
  -3  -1   2    1.20    0.70
   3  -1  -2    0.80    0.70
  -3  -1  -3   42.20    2.30
  -3   1   3   40.50    2.20
  -3   1   3   44.70    1.50
   3   1  -3   39.80    2.10
  -3  -1  -3   42.50    2.00
  -3   1  -3   40.90    2.40
   3  -1  -3   45.30    2.00
  -3  -1   3   43.50    1.70
   3  -1  -3   43.40    1.80
  -3  -1   3   42.30    2.20
  -3  -1  -4  816.52   17.00
   3   1  -4  783.12   17.30
  -3  -1  -4  822.52   17.50
  -3   1   4  821.12   17.30
  -3   1  -4  816.92   17.40
  -3  -1   4  816.92   16.70
  -3  -1   4  835.42   17.40
   3  -1  -4  807.62   17.30
  -3  -1  -5  161.28    5.80
   3   1  -5  165.28    5.40
  -3   1   5  158.58    5.40
  -3  -1  -5  163.08    4.80
  -3  -1   5  165.38    5.50
  -3   1  -5  165.98    5.90
   3  -1  -5  169.48    5.40
   3   1  -6    4.40    2.90
  -3  -1  -6    6.30    3.40
  -3   1   6    4.00    2.70
  -3  -1  -6    0.30    2.00
   3  -1  -6    6.60    3.00
  -3   1  -6    4.50    3.40
  -3   1  -6    5.30    2.20
  -3  -1   6    7.20    2.80
  -4   1   1  818.82   16.60
   4   1  -1  825.52   16.60
  -4   1   1  840.62   16.50
   4   1  -1  821.92   16.60
   4  -1  -1  814.32   16.50
  -4  -1   1  835.12   16.60
  -4   1  -1  806.02   16.60
  -4  -1   1  804.32   16.70
  -4  -1  -2 4187.48   86.49
  -4   1   2 4367.46   85.59
  -4  -1  -2 4256.37   85.49
   4   1  -2 4369.56   86.49
  -4   1   2 4141.79   86.49
  -4  -1   2 4102.19   86.39
  -4   1  -2 4192.78   86.39
   4  -1  -2 4754.42   86.69
  -4   1  -2 4251.07   85.49
  -4  -1   2 4339.57   85.79
   4   1  -3    1.90    1.10
  -4   1   3    3.00    0.80
  -4   1   3    1.90    1.20
  -4  -1  -3    1.20    1.40
  -4  -1  -3    2.20    1.10
  -4   1  -3    2.40    1.20
  -4  -1   3    2.30    0.90
   4  -1  -3    2.10    1.10
  -4   1  -3    1.70    1.50
  -4  -1   3    0.80    1.20
   4  -1  -3   -0.40    0.80
  -4  -1  -4  129.39    3.90
  -4   1   4  128.99    3.20
  -4  -1  -4  130.69    4.50
  -4   1   4  131.49    4.40
   4   1  -4  132.79    4.20
  -4  -1   4  132.29    4.40
  -4   1  -4  133.99    4.60
  -4  -1   4  131.69    3.50
  -4   1  -4  133.59    4.00
   4  -1  -4  137.39    4.20
  -4   1   5    2.00    2.10
  -4  -1  -5    1.70    2.60
   4   1  -5    2.80    2.30
  -4  -1  -5    0.60    1.70
  -4  -1   5    4.70    1.20
  -4   1  -5    1.40    1.80
   4  -1  -5    2.90    2.20
  -4   1  -5    1.60    2.50
  -4  -1   5    7.70    2.20
   4   1  -6  445.56   11.30
  -4  -1  -6  444.76   10.40
  -4  -1  -6  447.96   11.70
  -4   1   6  454.05   11.30
   4  -1  -6  431.26   11.20
  -4   1  -6  426.06   11.50
  -4   1  -6  456.05   10.50
  -4  -1   6  448.46   11.30
  -5   1   0 2778.62   55.99
   5   1  -1   66.19    1.90
  -5   1   1   61.89    2.00
  -5   1   1   65.69    1.90
   5  -1   1   65.99    1.90
  -5  -1   1   68.59    2.00
   5  -1  -1   66.89    1.90
  -5   1  -1   62.59    2.00
  -5  -1   1   62.59    2.10
  -5  -1  -2  163.08    4.10
  -5   1   2  164.98    4.10
   5   1  -2  175.08    4.10
   5   1  -2  169.98    4.00
  -5   1   2  168.88    3.90
   5  -1  -2  169.88    4.00
  -5  -1   2  169.98    4.00
  -5  -1   2  166.08    4.20
  -5   1  -2  164.78    4.20
  -5   1  -2  165.48    4.20
  -5   1   3   18.10    1.20
   5   1  -3   17.80    1.50
  -5  -1  -3   15.10    1.50
  -5  -1  -3   20.20    1.90
  -5   1   3   20.60    1.70
   5  -1  -3   16.20    1.40
  -5  -1   3   16.30    1.30
  -5   1  -3   16.10    1.60
  -5   1  -3   16.60    1.80
  -5  -1   3   16.60    1.70
   5  -1  -3   19.10    1.20
  -5   1   4 2225.68   44.90
   5   1  -4 2200.38   44.80
  -5  -1  -4 2203.48   45.00
  -5  -1  -4 2218.08   44.60
  -5   1   4 2231.78   44.10
  -5  -1   4 2245.38   45.00
   5  -1  -4 2135.69   44.70
  -5  -1   4 2221.68   44.30
  -5   1  -4 2210.18   45.00
  -5   1  -4 2203.98   44.60
  -5  -1  -5   74.49    4.60
   5   1  -5   82.59    4.20
  -5  -1  -5   75.19    3.60
  -5   1   5   81.99    4.10
   5  -1  -5   73.49    4.00
  -5  -1   5   78.59    4.20
  -5   1  -5   72.39    3.70
  -5   1  -5   76.99    4.60
  -5   1   6   13.80    3.00
  -5  -1  -6   12.00    3.60
   5   1  -6    7.60    3.00
  -5  -1  -6    9.90    2.40
  -5   1  -6    8.90    2.40
  -5  -1   6   11.50    3.10
   5  -1  -6    9.10    3.00
  -5   1  -6   13.50    3.50
  -6   1   0    0.60    0.80
   6  -1   0    0.90    0.70
   6   1   0    3.00    0.70
  -6  -1   0    1.90    0.80
   6   1  -1  174.68    3.90
   6  -1   1  174.88    4.20
  -6   1   1  176.48    4.00
   6   1  -1  172.58    4.00
  -6   1   1  167.48    4.10
  -6  -1   1  169.88    4.10
  -6   1  -1  172.18    4.10
  -6  -1   1  161.78    4.10
  -6  -1  -2  842.22   17.40
  -6   1   2  829.92   17.40
  -6   1   2  863.41   17.20
   6   1  -2  837.72   17.30
   6  -1  -2  850.11   17.20
  -6  -1   2  836.72   17.50
  -6   1  -2  815.52   17.40
   6  -1  -2  851.61   17.20
  -6  -1   2  857.71   17.30
  -6   1   3   65.69    2.30
  -6  -1  -3   67.59    2.70
  -6   1   3   74.49    2.90
   6   1  -3   63.29    2.60
  -6  -1   3   70.69    3.00
  -6  -1   3   69.99    2.50
   6  -1  -3   64.49    2.50
  -6   1  -3   65.19    2.90
  -6   1  -3   62.89    2.90
   6   1  -4    3.80    1.70
  -6   1   4    2.70    1.80
  -6  -1  -4    3.30    1.70
  -6   1   4    3.40    1.10
  -6  -1   4    2.40    1.80
  -6  -1   4    2.90    1.30
   6  -1  -4    1.90    1.60
  -6   1  -4    2.90    2.10
  -6   1  -4    3.30    1.70
   6   1  -5  196.48    6.00
  -6  -1  -5  189.58    5.50
  -6   1   5  183.18    6.00
  -6   1  -5  178.58    6.30
  -6  -1   5  184.48    6.20
   6  -1  -5  187.28    5.80
  -6   1  -5  185.38    5.60
  -6  -1  -6  157.58    5.40
  -6   1   6  166.38    6.30
   6   1  -6  160.28    6.20
  -6  -1   6  163.28    6.60
  -6   1  -6  164.18    5.70
  -6   1  -6  152.18    7.10
   6  -1  -6  152.78    6.10
  -7  -1   0   12.90    1.30
   7  -1   0   13.20    1.10
  -7   1   0   12.70    1.20
  -7   1   1  584.34   12.00
  -7   1   1  567.04   12.10
  -7  -1  -1  563.44   12.10
   7   1  -1  590.04   11.90
   7  -1  -1  561.74   11.90
  -7  -1   1  567.94   12.20
   7  -1  -1  575.64   11.70
  -7   1  -1  581.24   12.10
  -7  -1   1  591.74   12.10
  -7   1   2   74.29    2.40
   7   1  -2   71.59    2.40
  -7  -1  -2   65.29    2.70
  -7   1   2   72.49    2.70
   7  -1  -2   72.39    2.20
  -7  -1   2   70.59    2.70
  -7   1  -2   71.89    2.70
  -7  -1   2   72.59    2.50
  -7  -1  -3  157.38    4.40
  -7   1   3  156.98    4.00
  -7   1   3  157.68    4.60
   7   1  -3  150.58    4.20
  -7  -1   3  162.48    4.20
  -7  -1   3  158.58    4.60
   7  -1  -3  152.78    4.10
  -7   1  -3  150.98    4.40
  -7  -1  -4   62.99    3.40
  -7   1   4   57.39    3.50
   7   1  -4   60.29    3.20
  -7   1   4   59.69    2.40
   7  -1  -4   66.99    3.10
  -7  -1   4   61.09    2.80
  -7  -1   4   64.99    3.60
  -7   1  -4   57.79    3.60
  -7   1  -4   56.99    3.40
  -7   1   5   72.19    4.40
   7   1  -5   73.59    4.10
  -7  -1  -5   67.89    3.80
  -7  -1   5   70.99    4.40
   7  -1  -5   73.39    4.00
  -7   1  -5   75.39    4.00
  -7   1  -5   68.79    5.00
  -7  -1  -6    1.50    2.40
  -7   1   6    1.40    2.90
   7   1  -6    0.90    2.80
  -7   1  -6   -3.40    2.50
   7  -1  -6    1.70    2.90
  -7  -1   6    0.60    2.90
  -8   1   0    4.70    1.20
  -8   1   1  663.23   13.90
  -8  -1  -1  650.13   13.90
   8   1  -1  666.53   13.60
  -8   1   1  677.33   13.80
  -8  -1   1  651.23   13.90
   8  -1  -1  646.04   13.40
  -8   1  -1  650.73   13.90
  -8  -1   1  668.33   13.80
  -8  -1  -2 1332.77   27.60
  -8   1   2 1371.46   27.40
  -8   1   2 1326.47   27.70
   8   1  -2 1366.86   27.40
  -8   1  -2 1344.17   27.60
  -8  -1   2 1345.57   27.50
  -8  -1   2 1352.26   27.70
   8  -1  -2 1375.06   27.30
  -8   1   3    1.70    1.30
  -8   1   3    1.40    1.70
   8   1  -3    4.30    1.40
  -8  -1  -3    4.70    1.60
  -8  -1   3    3.00    1.40
   8  -1  -3    3.60    1.30
  -8   1  -3    3.70    1.70
  -8  -1   3    3.10    1.70
  -8   1   4   55.19    2.60
   8   1  -4   51.39    3.10
  -8  -1  -4   57.59    3.50
  -8   1   4   53.89    3.70
   8  -1  -4   59.19    3.00
  -8  -1   4   48.20    2.90
  -8   1  -4   64.59    3.50
  -8  -1   4   52.99    3.70
  -8   1   5   12.80    2.80
   8   1  -5   13.80    2.60
  -8  -1  -5   14.60    2.50
  -8   1  -5   15.60    2.60
   8  -1  -5   12.50    2.50
  -8  -1   5   10.30    2.80
   8   1  -6  176.38    6.70
  -8   1   6  175.98    7.10
  -8  -1  -6  172.78    5.90
  -8  -1   6  187.58    7.00
   8  -1  -6  174.28    6.50
  -8   1  -6  176.68    6.10
   9  -1   0 1879.21   37.50
   9   1   0 1843.32   37.80
  -9  -1   0 1872.71   37.80
  -9   1   0 1870.01   37.80
  -9   1   1   96.29    3.30
  -9  -1  -1   97.89    3.40
   9   1  -1   94.59    2.70
  -9   1   1   98.89    3.40
  -9  -1   1   91.89    3.20
   9  -1  -1   96.09    2.50
  -9  -1   1   99.99    3.50
  -9   1  -1   96.69    3.40
  -9   1   2   70.69    3.20
   9   1  -2   70.39    2.50
  -9   1   2   70.19    2.90
  -9  -1  -2   65.79    3.00
  -9  -1   2   66.19    2.90
   9  -1  -2   69.09    2.30
  -9  -1   2   73.19    3.30
  -9   1  -2   71.09    3.20
   9   1  -3   16.10    1.70
  -9   1   3   16.70    1.80
  -9   1   3   16.90    2.10
  -9  -1  -3   17.50    2.10
  -9  -1   3   13.90    2.10
   9  -1  -3   17.70    1.70
  -9  -1   3   17.40    1.90
  -9   1  -3   11.80    2.00
  -9   1   4 1260.27   26.70
  -9  -1  -4 1260.17   26.30
  -9   1   4 1262.47   26.70
   9   1  -4 1338.97   26.30
  -9  -1   4 1251.17   26.70
  -9  -1   4 1231.68   26.10
  -9   1  -4 1270.97   26.40
   9  -1  -4 1240.88   26.10
   9   1  -5   12.90    2.60
  -9  -1  -5   14.50    2.60
  -9   1   5   13.50    2.90
  -9   1  -5   15.40    2.70
  -9  -1   5   16.40    3.00
   9  -1  -5   14.30    2.60
  10  -1   0    1.70    1.10
 -10  -1   0    4.80    1.70
 -10   1   0    2.80    1.60
 -10  -1   0    4.90    1.60
  10   1   0    0.60    1.30
  10   1  -1   70.09    2.40
 -10   1   1   70.99    3.30
 -10  -1  -1   71.39    3.10
 -10   1   1   70.49    3.20
 -10  -1   1   69.49    3.30
 -10  -1   1   68.89    3.20
  10  -1  -1   68.59    2.20
 -10   1  -1   75.79    3.30
 -10  -1  -2  889.91   18.60
  10   1  -2  901.91   18.20
 -10   1   2  855.31   18.40
 -10   1   2  880.51   18.70
  10  -1  -2  892.41   18.00
 -10   1  -2  881.91   18.60
 -10  -1   2  844.72   18.40
 -10  -1   2  884.41   18.70
 -10  -1  -3   30.20    2.40
 -10   1   3   34.80    2.80
  10   1  -3   37.20    2.50
 -10   1   3   30.90    2.30
  10  -1  -3   33.10    2.30
 -10  -1   3   35.20    2.40
 -10   1  -3   30.80    2.50
 -10  -1   3   34.80    2.80
 -10  -1  -4    8.40    2.40
 -10   1   4    8.80    2.60
  10   1  -4    5.50    2.00
 -10   1  -4    5.40    2.30
 -10  -1   4    7.50    2.10
  10  -1  -4    7.90    2.00
 -10  -1   4    1.90    2.40
  10   1  -5   55.49    4.20
 -10   1   5   57.69    4.20
 -10  -1  -5   60.09    3.60
  10  -1  -5   56.79    3.90
 -10  -1   5   51.79    4.00
 -10   1  -5   59.79    4.40
 -11  -1   0  106.79    4.00
  11   1   0  106.79    3.40
 -11  -1   0  106.99    3.90
 -11   1   0  109.59    4.00
 -11   1   1  330.67    8.00
 -11   1   1  321.37    7.80
 -11  -1  -1  333.77    8.00
  11   1  -1  322.37    7.20
 -11  -1   1  312.27    7.80
 -11  -1   1  326.67    8.00
 -11   1  -1  333.17    7.90
  11   1  -2   67.49    2.70
 -11  -1  -2   72.99    3.80
 -11   1   2   77.39    3.50
 -11   1   2   75.49    3.90
 -11  -1   2   66.49    3.60
 -11  -1   2   68.49    3.80
 -11   1  -2   73.49    3.60
  11   1  -3  204.28    5.40
 -11   1   3  202.28    5.70
 -11  -1  -3  208.38    6.10
 -11   1   3  201.78    6.40
 -11  -1   3  209.48    6.40
 -11  -1   3  200.48    5.80
 -11   1  -3  208.28    6.20
 -11  -1  -4   23.30    2.80
 -11   1   4   27.30    3.20
  11   1  -4   30.60    3.60
 -11   1  -4   24.70    2.90
 -11  -1   4   26.10    3.20
 -11   1   5    9.20    3.30
 -11  -1  -5    6.20    2.70
 -11  -1   5   10.40    3.30
 -11   1  -5    7.60    2.90
 -12  -1   0    7.50    2.20
 -12   1   0    0.20    2.00
 -12  -1   0    7.70    2.20
 -12  -1  -1  293.07    7.80
 -12   1   1  292.07    7.60
 -12   1   1  297.87    7.70
 -12  -1   1  318.27    7.80
 -12  -1   1  300.27    7.70
 -12   1  -1  305.47    7.80
 -12  -1  -2  199.88    5.90
 -12   1   2  195.78    5.60
 -12   1   2  194.58    6.10
 -12  -1   2  185.58    5.90
 -12  -1   2  179.08    5.60
 -12   1  -2  185.38    5.80
 -12  -1  -3   15.50    2.60
 -12   1   3    9.00    2.70
 -12   1   3   10.90    2.30
 -12   1  -3    7.60    2.50
 -12  -1   3   15.50    2.40
 -12  -1   3   11.30    2.70
 -12   1   4   12.50    3.10
 -12  -1  -4   11.80    2.80
 -12  -1   4   13.50    3.10
 -12   1  -4   11.40    2.80
 -13   1   0  759.92   16.50
 -13   1   0  763.02   16.60
 -13  -1   0  745.33   16.50
 -13  -1   0  751.22   16.60
 -13  -1  -1   83.89    4.40
 -13   1   1   85.79    4.20
 -13   1   1   75.29    4.30
 -13   1  -1   77.59    4.40
 -13  -1   1   80.69    4.40
 -13  -1   1   82.69    4.50
 -13  -1  -2   18.30    2.70
 -13   1   2   19.30    2.80
 -13   1   2   19.80    2.60
 -13  -1   2   18.30    2.70
 -13   1  -2   17.30    2.70
 -13  -1   2   15.70    2.80
 -13  -1  -3    7.30    2.80
 -13   1   3   10.90    2.90
 -13   1   3    9.70    2.50
 -13   1  -3    7.90    2.80
 -13  -1   3    7.00    2.50
 -13  -1   3    8.50    2.80
 -13   1   4  428.46   11.50
 -13  -1  -4  431.56   10.90
 -13  -1   4  435.46   11.50
 -13   1  -4  438.06   11.00
 -14  -1   0    4.10    2.80
 -14   1   0    8.50    2.60
 -14   1   0    6.80    2.80
 -14  -1   0    6.40    2.60
 -14  -1  -1   22.40    3.00
 -14  -1  -1   20.60    3.20
 -14   1   1   23.20    3.00
 -14   1   1   24.00    3.00
 -14  -1   1   22.60    3.00
 -14   1  -1   25.40    3.00
 -14  -1   1   21.40    3.10
 -14  -1  -2  463.45   11.20
 -14   1   2  449.86   11.40
 -14   1   2  457.55   11.00
 -14  -1   2  457.65   11.10
 -14  -1   2  449.66   11.50
 -14   1  -2  470.35   11.30
 -14  -1  -3    3.50    2.90
 -14   1   3    2.50    2.70
 -14   1   3    2.90    3.00
 -14   1  -3    3.20    2.90
 -14  -1   3    2.10    3.00
 -14  -1   3   -1.90    2.60
 -15   1   0  198.88    7.00
 -15  -1   0  199.88    6.70
 -15   1   0  187.58    6.70
 -15  -1   0  199.08    7.10
 -15  -1  -1  132.09    5.90
 -15  -1  -1  143.49    6.20
 -15   1   1  142.19    5.90
 -15   1   1  154.38    5.80
 -15  -1   1  132.69    6.20
 -15  -1   1  132.29    5.90
 -15   1  -1  136.99    5.80
 -15  -1  -2   51.69    3.90
 -15   1   2   55.99    3.80
 -15   1   2   48.80    4.00
 -15   1  -2   39.90    3.70
 -15  -1   2   55.39    3.90
 -15  -1   2   45.70    3.90
 -15   1   3  144.79    6.80
 -15  -1   3  166.78    6.30
 -15  -1   3  147.49    6.80
 -16   1   0   -3.30    2.90
 -16  -1   0   -4.70    3.30
 -16   1   0   -1.50    3.50
 -16  -1   0    0.80    3.10
 -16   1   1   93.19    5.80
 -16   1   1   81.39    5.40
 -16  -1  -1   77.49    5.50
 -16  -1  -1   88.09    6.30
 -16  -1   1   72.89    5.40
 -16   1  -1   74.49    4.90
 -16   1  -1   82.49    5.50
 -16  -1   1   96.49    6.00
   0  -2   0  808.62   16.30
   0  -2  -1    0.00    0.30
   0   2   1    0.10    0.30
   0  -2   1    0.20    0.30
   0  -2   1    0.30    0.40
   0  -2  -2  294.37    6.30
   0  -2  -2  291.37    6.20
   0   2  -2  289.97    6.40
   0   2   2  282.97    6.30
   0  -2   2  291.07    6.20
   0  -2  -3   -0.20    1.10
   0   2  -3    0.60    1.10
   0  -2   3   -0.50    1.10
   0   2   3   -0.10    1.00
   0   2   4  613.34   13.40
   0   2  -4  608.84   13.50
   0  -2  -4  625.94   13.50
   0  -2   4  620.44   13.50
   0   2  -5    1.90    2.30
   0  -2  -5   -0.40    2.40
   0   2   5   -0.60    1.90
   0  -2  -6  311.27    9.00
   0   2  -6  316.87    8.90
   0  -2  -7    0.50    3.90
   0   2  -7   -1.80    3.80
   1   2   0    1.40    0.20
  -1   2   0    0.60    0.20
  -1  -2   0    1.20    0.20
  -1  -2   0    0.70    0.20
  -1  -2  -1   69.89    1.60
   1   2  -1   69.59    1.70
  -1  -2  -1   67.29    1.90
  -1  -2  -1   67.19    1.60
  -1   2   1   67.59    1.60
  -1  -2   1   69.39    1.70
   1   2   1   70.19    1.60
   1  -2  -1   67.89    1.50
  -1   2   2 2182.98   44.00
   1   2  -2 2210.48   44.10
  -1  -2  -2 2280.77   44.10
  -1  -2  -2 2200.58   44.00
   1  -2  -2 2187.68   44.00
  -1  -2   2 2149.78   44.10
  -1  -2   2 2237.38   44.10
   1  -2  -2 2170.08   44.00
  -1   2  -2 2201.68   44.10
   1  -2  -2 2228.08   43.90
  -1   2   3  153.78    4.10
  -1  -2  -3  158.68    4.20
  -1  -2  -3  159.48    3.90
   1   2  -3  157.18    4.20
   1  -2  -3  160.98    4.10
  -1  -2   3  160.78    3.70
  -1  -2   3  158.38    4.20
   1   2  -4   -0.10    1.50
  -1  -2  -4   -0.40    1.70
  -1   2   4    3.30    1.50
  -1  -2   4    0.10    1.60
  -1   2  -4   -0.10    1.70
   1  -2  -4   -0.90    1.50
   1   2  -5  250.47    7.20
  -1  -2  -5  254.57    7.30
  -1   2   5  264.27    7.10
  -1   2  -5  263.87    7.30
   1  -2  -5  256.27    7.20
  -1  -2   5  270.67    7.30
  -1  -2  -6  606.34   12.90
  -1  -2  -6  599.24   14.10
   1   2  -6  564.04   14.00
  -1   2   6  601.34   13.90
  -1  -2   6  611.44   14.00
   1  -2  -6  563.74   14.00
  -1   2  -6  571.94   14.20
   1   2  -7   77.99    6.10
  -1  -2  -7   79.89    5.80
  -1  -2  -7   70.69    5.10
   1  -2  -7   80.79    6.00
  -1   2  -7   77.19    6.10
  -2  -2   0  188.28    4.00
  -2   2   0  190.78    3.90
  -2  -2   0  190.88    4.00
  -2  -2  -1 7088.19  138.99
   2   2  -1 7223.58  139.49
  -2   2   1 6928.91  138.79
  -2  -2   1 6957.60  138.89
  -2  -2   1 6732.93  139.29
   2   2   1 6936.91  138.99
   2  -2  -1 6863.11  138.39
  -2  -2  -2    2.20    0.70
  -2  -2  -2    1.60    0.80
  -2   2   2    2.50    0.40
  -2  -2  -2    2.60    0.70
   2   2  -2    2.10    0.80
  -2   2   2    2.00    0.70
   2  -2  -2    2.60    0.40
  -2  -2   2    2.80    0.70
   2  -2  -2    3.70    0.80
  -2  -2   2    2.10    0.80
   2  -2  -2    2.10    0.60
  -2   2  -2    2.10    0.80
   2   2  -3   59.19    2.20
  -2  -2  -3   43.70    2.00
  -2  -2  -3   50.59    2.30
  -2  -2  -3   40.10    1.90
  -2   2   3   41.30    2.10
  -2  -2   3   47.10    1.80
  -2  -2   3   45.30    2.30
  -2   2  -3   45.40    2.30
   2  -2  -3   43.10    2.10
  -2  -2  -4   73.59    3.40
   2   2  -4   73.89    3.30
  -2  -2  -4   75.79    2.70
  -2   2   4   67.29    3.10
  -2  -2   4   74.79    2.50
  -2  -2   4   74.09    3.40
  -2   2  -4   74.59    3.30
   2  -2  -4   72.69    3.10
  -2   2   5  164.18    5.40
   2   2  -5  163.28    5.60
  -2  -2  -5  164.38    5.60
  -2  -2  -5  168.08    4.70
   2  -2  -5  165.88    5.50
  -2  -2   5  163.98    5.50
  -2   2  -5  160.08    5.60
  -2   2   6   -2.80    2.60
  -2  -2  -6    2.80    3.20
   2   2  -6    4.10    3.00
  -2  -2  -6    1.90    1.90
  -2   2  -6    0.20    3.30
   2  -2  -6    1.20    2.90
  -2  -2   6    1.50    2.70
  -3  -2   0    0.10    0.40
  -3  -2   0    0.30    0.40
  -3   2   0    0.30    0.40
   3  -2   0    0.20    0.30
   3   2  -1   89.49    2.20
  -3  -2  -1   88.19    2.20
  -3   2   1   88.99    2.10
   3   2  -1   99.59    2.20
  -3   2   1   88.79    2.00
  -3  -2   1   86.39    2.20
   3   2   1   88.39    2.20
   3  -2  -1   87.69    2.00
  -3  -2   1   84.49    2.30
  -3   2  -1   89.39    2.20
  -3  -2  -2  414.46    8.70
  -3   2   2  411.76    8.80
   3   2  -2  418.06    8.90
  -3   2   2  413.76    8.50
  -3  -2  -2  418.06    9.00
   3  -2  -2  412.96    8.60
  -3  -2   2  405.46    8.90
   3  -2  -2  435.26    8.80
  -3  -2   2  429.26    8.80
  -3   2  -2  419.06    8.90
   3   2  -3  674.63   13.90
  -3   2   3  647.84   13.20
  -3  -2  -3  641.14   13.60
  -3  -2  -3  656.33   13.90
  -3   2   3  642.94   13.70
  -3   2  -3  657.83   13.90
  -3  -2   3  655.23   13.50
  -3  -2   3  642.84   13.80
   3  -2  -3  665.83   13.70
  -3   2   4    2.20    1.60
   3   2  -4    3.60    1.70
  -3  -2  -4    2.40    1.90
  -3  -2  -4    1.50    1.30
  -3  -2   4    2.10    1.60
  -3   2  -4    1.30    1.80
   3  -2  -4    0.50    1.50
  -3  -2   4    1.80    1.10
  -3   2   5  366.86    9.10
  -3  -2  -5  366.76    8.40
   3   2  -5  363.56    9.20
  -3  -2  -5  361.96    9.30
  -3  -2   5  377.16    9.20
   3  -2  -5  363.76    9.00
  -3   2  -5  353.96    9.30
   3   2  -6  264.37    7.90
  -3   2   6  261.67    7.80
  -3  -2  -6  251.47    8.10
  -3  -2  -6  264.97    6.80
  -3   2  -6  267.57    8.20
  -3  -2   6  262.47    7.90
   3  -2  -6  258.87    8.00
  -4  -2   0  694.23   13.80
   4  -2   0  680.53   13.80
  -4   2   0  671.13   13.80
   4   2  -1  284.77    6.00
  -4   2   1  282.47    6.00
  -4  -2  -1  284.37    6.00
  -4  -2   1  286.97    6.00
  -4   2  -1  276.47    6.00
  -4  -2   1  277.37    6.10
  -4   2  -1  287.57    6.00
   4  -2  -1  280.37    5.90
  -4   2   2  181.38    3.90
   4   2  -2  174.08    4.20
   4   2  -2  186.48    4.20
  -4   2   2  174.68    4.20
  -4   2  -2  178.18    4.30
  -4  -2   2  184.08    4.20
  -4   2  -2  184.08    4.30
   4  -2  -2  167.68    4.10
   4  -2  -2  180.18    4.00
  -4  -2   2  170.78    4.30
  -4   2   3   68.59    1.90
  -4  -2  -3   66.49    2.80
   4   2  -3   64.19    2.60
  -4  -2  -3   65.99    2.40
  -4   2   3   63.59    2.60
  -4  -2   3   63.39    2.20
  -4   2  -3   64.99    2.70
  -4  -2   3   70.39    2.80
   4  -2  -3   68.59    2.40
  -4   2   4  395.76    8.20
  -4  -2  -4  395.76    9.40
   4   2  -4  395.66    9.20
  -4  -2  -4  397.46    8.80
  -4   2   4  403.26    9.20
  -4   2  -4  399.26    9.40
  -4  -2   4  386.66    9.20
  -4  -2   4  395.36    8.60
   4  -2  -4  385.36    9.00
  -4   2   5   40.20    2.90
  -4  -2  -5   39.80    3.50
  -4  -2  -5   41.50    2.90
   4   2  -5   36.00    3.00
   4  -2  -5   41.70    3.30
  -4   2  -5   46.00    3.60
  -4  -2   5   38.10    3.00
  -4  -2   5   38.60    2.30
  -4  -2  -6  252.07    6.60
  -4   2   6  237.68    7.50
   4   2  -6  253.97    7.80
  -4  -2  -6  234.98    8.00
   4  -2  -6  244.78    7.60
  -4  -2   6  246.48    7.70
  -4   2  -6  234.98    7.90
  -4   2  -6  242.78    6.80
  -5  -2   0    2.30    0.80
   5  -2   0    1.70    0.50
  -5   2   0    2.40    0.70
  -5  -2   0    3.00    0.70
  -5   2   1   23.30    1.30
   5   2  -1   25.90    1.40
   5   2  -1   28.20    1.30
  -5  -2  -1   24.00    1.40
  -5   2  -1   26.50    1.50
   5  -2  -1   23.90    1.10
  -5  -2   1   25.50    1.50
  -5  -2   1   23.70    1.30
  -5   2   2 2753.22   53.99
  -5   2   2 2656.03   53.99
   5   2  -2 2779.22   54.09
  -5  -2  -2 2672.03   53.99
   5   2  -2 2711.13   54.09
  -5  -2   2 2746.33   53.99
  -5  -2   2 2617.04   54.09
  -5   2  -2 2766.12   54.09
  -5   2  -2 2630.74   54.09
   5  -2  -2 2723.33   54.49
  -5   2   3    9.00    0.90
  -5   2   3    8.30    1.40
   5   2  -3    7.30    1.30
  -5  -2  -3    6.50    1.30
   5  -2  -3    8.20    1.20
  -5  -2   3    7.60    1.50
  -5   2  -3    7.90    1.40
   5  -2  -3    7.50    0.90
  -5   2  -3    7.70    1.60
  -5  -2   3    7.60    1.20
   5   2  -4    7.90    1.80
  -5  -2  -4    5.60    2.10
  -5  -2  -4    4.50    1.50
  -5   2   4    7.70    0.90
  -5   2   4    4.10    1.70
  -5   2  -4    4.90    2.00
  -5   2  -4    4.10    1.60
   5  -2  -4    2.90    1.70
  -5  -2   4    4.60    1.80
  -5  -2   4    3.70    1.30
  -5   2   5   77.19    4.20
  -5  -2  -5   85.19    5.00
  -5  -2  -5   87.29    3.70
   5   2  -5   89.99    4.30
   5  -2  -5   86.39    4.10
  -5   2  -5   88.99    3.90
  -5  -2   5   86.79    4.40
  -5  -2   5   81.39    3.00
  -5   2  -5   88.59    4.70
  -5   2   6  664.93   15.60
  -5  -2  -6  677.83   14.70
   5   2  -6  656.43   15.50
  -5  -2   6  672.73   15.70
   5  -2  -6  682.43   15.40
  -5   2  -6  660.33   14.80
  -5   2  -6  646.64   15.70
  -6   2   0  636.14   13.40
  -6  -2   0  666.33   13.50
   6   2  -1 2461.45   49.10
  -6   2   1 2448.06   49.20
  -6  -2  -1 2403.86   49.20
   6   2  -1 2493.85   49.20
  -6  -2   1 2542.05   49.20
  -6  -2   1 2415.56   49.20
  -6   2   2    3.80    1.10
   6   2  -2    3.80    1.00
  -6   2   2    4.00    0.90
  -6  -2  -2    3.70    1.10
  -6  -2   2    3.60    1.00
  -6  -2   2    3.60    1.20
  -6   2  -2    3.90    1.10
   6  -2  -2    4.40    0.80
  -6   2  -2    2.10    1.10
  -6   2   3   10.70    1.60
  -6  -2  -3    6.20    1.40
  -6   2   3   10.20    1.10
   6   2  -3    8.30    1.40
  -6  -2   3    8.70    1.30
  -6   2  -3   10.00    1.60
  -6  -2   3   10.80    1.60
  -6   2  -3    8.90    1.70
   6  -2  -3    9.60    1.30
   6  -2  -3    9.70    1.10
  -6   2   4  434.46    9.10
  -6  -2  -4  433.76    9.70
  -6   2   4  429.76   10.00
   6   2  -4  421.16    9.90
  -6  -2   4  422.16   10.10
  -6  -2   4  423.56    9.50
  -6   2  -4  427.76    9.80
   6  -2  -4  447.46    9.80
  -6   2  -4  446.96   10.30
   6   2  -5  133.89    5.00
  -6   2   5  144.79    5.20
  -6  -2  -5  132.89    4.60
  -6   2  -5  138.49    4.80
  -6  -2   5  134.39    5.30
  -6   2  -5  123.39    5.60
   6  -2  -5  133.39    4.80
  -6   2   6   -1.00    2.70
   6   2  -6    6.40    3.10
  -6  -2  -6    6.40    2.40
  -6   2  -6    0.90    3.40
   6  -2  -6    4.30    2.90
  -6  -2   6    6.70    3.00
  -6   2  -6    2.30    2.50
  -7  -2   0   -0.40    1.00
  -7   2   0    0.20    0.90
  -7  -2   0    0.60    1.00
   7  -2   0   -0.20    0.70
  -7   2   1   15.50    1.30
   7   2  -1   15.00    1.20
  -7  -2  -1   13.90    1.30
  -7  -2   1   15.60    1.40
  -7   2  -1   12.50    1.30
  -7  -2   1   14.30    1.30
   7  -2  -1   16.00    1.20
   7   2  -2    2.40    1.00
  -7   2   2    0.60    1.00
  -7  -2  -2    1.70    1.20
  -7   2   2    1.60    1.20
  -7  -2   2    2.30    1.10
  -7   2  -2    0.60    1.20
  -7  -2   2    2.70    1.30
   7  -2  -2    1.50    0.80
   7  -2  -2    1.90    0.80
  -7   2   3  498.95   10.90
   7   2  -3  457.35   10.70
  -7   2   3  501.65   10.40
  -7  -2  -3  494.15   10.70
  -7  -2   3  498.75   10.70
  -7   2  -3  485.95   10.90
   7  -2  -3  489.95   10.50
  -7  -2   3  503.45   11.00
  -7   2  -3  487.65   10.80
  -7   2   4    2.70    1.10
  -7  -2  -4    0.90    1.70
  -7   2   4    0.20    1.90
   7   2  -4    3.90    1.70
  -7  -2   4   -1.90    1.90
  -7   2  -4   -0.30    2.20
  -7  -2   4    2.10    1.50
  -7   2  -4    1.60    1.90
   7  -2  -4    0.80    1.60
   7   2  -5  249.18    7.00
  -7  -2  -5  242.38    6.60
  -7   2   5  236.98    7.10
  -7   2  -5  242.38    7.40
  -7   2  -5  245.68    6.80
  -7  -2   5  232.68    7.20
   7  -2  -5  239.68    6.70
  -7   2   6   31.90    3.50
   7   2  -6   42.70    3.70
  -7  -2  -6   38.70    3.10
  -7   2  -6   34.50    3.20
   7  -2  -6   38.70    3.70
  -7  -2   6   32.60    3.70
  -7   2  -6   36.90    4.30
  -8  -2   0  384.06    8.60
  -8   2   0  392.36    8.60
  -8  -2   0  396.56    8.60
   8   2  -1  430.96    9.30
  -8  -2  -1  429.36    9.50
  -8   2   1  437.36    9.30
  -8   2   1  446.16    9.50
  -8  -2   1  432.36    9.40
  -8  -2   1  430.86    9.50
  -8   2  -1  428.16    9.50
  -8   2   2   40.90    2.10
  -8   2   2   42.80    2.50
   8   2  -2   38.40    2.00
  -8  -2  -2   42.50    2.50
  -8  -2   2   39.40    2.30
  -8  -2   2   38.80    2.60
   8  -2  -2   37.60    1.70
  -8   2  -2   44.40    2.50
  -8   2   3  124.79    4.10
  -8  -2  -3  119.89    4.00
   8   2  -3  123.29    3.80
  -8   2   3  119.79    3.50
  -8  -2   3  122.59    3.80
   8  -2  -3  125.79    3.50
  -8  -2   3  120.59    4.30
  -8   2  -3  116.89    4.10
  -8  -2  -4   92.59    4.00
   8   2  -4   94.99    3.80
  -8   2   4   93.49    4.20
  -8  -2   4   85.89    3.60
   8  -2  -4   87.29    3.50
  -8   2  -4  100.69    4.10
  -8  -2   4   94.29    4.30
   8   2  -5   87.49    4.50
  -8   2   5   83.19    4.70
  -8  -2  -5   83.89    4.10
  -8  -2   5   86.29    4.90
  -8   2  -5   82.19    4.40
   8  -2  -5   87.39    4.20
  -8  -2  -6  112.99    5.00
   8   2  -6  117.19    5.70
  -8   2   6  108.19    5.90
  -8   2  -6  116.59    5.40
   8  -2  -6  118.59    5.60
  -8  -2   6  111.99    5.90
  -9  -2   0    5.40    1.40
  -9  -2   0    5.00    1.60
   9  -2   0    1.50    0.80
  -9   2   0    2.00    1.30
  -9   2   1   30.80    2.20
  -9   2   1   26.00    1.90
   9   2  -1   29.30    1.80
  -9  -2  -1   26.20    1.90
  -9  -2   1   27.80    2.00
  -9  -2   1   26.90    1.90
  -9   2  -1   25.10    1.90
   9  -2  -1   28.90    1.30
   9   2  -2 1754.42   35.90
  -9  -2  -2 1786.42   36.10
  -9   2   2 1789.32   36.20
  -9   2   2 1768.72   35.90
  -9  -2   2 1762.22   36.00
  -9  -2   2 1751.42   36.30
   9  -2  -2 1855.11   35.70
  -9   2  -2 1755.22   36.10
  -9   2   3  116.49    4.30
   9   2  -3  112.19    3.70
  -9  -2  -3  109.49    3.90
  -9   2   3  119.49    3.60
   9  -2  -3  114.89    3.40
  -9  -2   3  121.79    4.40
  -9  -2   3  109.79    3.90
  -9   2  -3  107.49    4.10
   9   2  -4   14.60    2.20
  -9  -2  -4   18.10    2.30
  -9   2   4   16.80    2.60
   9  -2  -4   13.90    2.00
  -9  -2   4   14.40    2.20
  -9   2  -4   15.00    2.40
  -9  -2   4   15.30    2.60
  -9  -2  -5    6.20    2.40
   9   2  -5    9.90    2.60
  -9   2   5    6.90    2.80
  -9  -2   5    6.50    2.90
   9  -2  -5    9.80    2.40
  -9   2  -5    8.60    2.60
 -10  -2   0  731.33   15.60
  10   2   0  737.83   15.60
  10  -2   0  728.63   15.00
 -10  -2   0  733.03   15.70
 -10   2   0  737.23   15.60
  10   2  -1  567.64   11.70
 -10  -2  -1  547.75   12.00
 -10   2   1  544.45   11.90
 -10   2   1  550.44   12.10
 -10  -2   1  528.95   12.00
 -10  -2   1  547.05   12.10
 -10   2  -1  557.24   12.00
  10   2  -2    7.70    1.40
 -10  -2  -2    7.90    1.90
 -10   2   2    7.10    1.70
 -10   2   2    7.60    1.90
 -10  -2   2    7.60    1.90
 -10  -2   2   10.60    1.90
 -10   2  -2    9.70    1.90
 -10   2   3    5.90    1.80
 -10   2   3    8.80    2.20
 -10  -2  -3    8.40    2.10
  10   2  -3    7.90    1.70
 -10  -2   3    8.20    2.00
 -10   2  -3    4.40    2.10
  10  -2  -3    6.00    1.90
 -10  -2   3    7.70    2.20
 -10   2   4  512.75   12.40
  10   2  -4  552.24   11.90
 -10  -2  -4  508.45   12.00
  10  -2  -4  565.94   12.30
 -10  -2   4  501.45   11.90
 -10   2  -4  511.65   12.10
 -10  -2   4  515.05   12.50
 -10  -2  -5   68.79    4.50
 -10   2   5   62.49    4.20
  10   2  -5   66.19    4.20
 -10   2  -5   64.99    4.50
 -10  -2   5   71.19    5.10
 -11   2   0    0.00    1.70
  11   2   0    1.60    1.50
 -11  -2   0    1.30    2.00
 -11  -2   0    0.10    1.80
 -11   2   1   38.80    2.60
 -11   2   1   39.40    2.60
  11   2  -1   40.90    2.30
 -11  -2  -1   46.80    3.30
 -11  -2   1   42.50    2.70
 -11   2  -1   44.00    2.70
 -11  -2   1   45.80    3.20
  11   2  -2  101.99    3.40
 -11   2   2  103.09    4.00
 -11  -2  -2  107.09    4.10
 -11   2   2  106.39    4.30
 -11  -2   2  110.89    4.40
 -11   2  -2  112.49    4.10
 -11  -2   2  101.19    4.10
 -11   2   3  158.28    5.60
 -11  -2  -3  171.38    5.50
  11   2  -3  166.98    4.70
 -11   2   3  160.38    4.90
 -11   2  -3  165.98    5.50
 -11  -2   3  157.58    5.10
 -11  -2   3  168.28    5.80
 -11  -2  -4   -2.30    2.30
  11   2  -4   -0.70    2.00
 -11   2   4    0.00    2.60
 -11   2  -4    1.50    2.40
 -11  -2   4    5.40    2.30
 -11  -2   4    0.00    2.60
 -11   2   5   90.09    5.60
  11   2  -5   88.79    4.80
 -11  -2  -5   86.69    4.70
 -11  -2   5   92.09    5.90
 -11   2  -5   89.69    5.10
  12   2   0   90.09    3.40
 -12  -2   0   90.69    4.00
 -12   2   0   92.89    4.10
 -12  -2   0   87.19    4.20
 -12   2   1  302.97    7.80
 -12   2   1  315.27    8.00
 -12  -2  -1  323.57    8.00
 -12  -2   1  309.57    8.00
 -12   2  -1  313.27    8.00
 -12  -2   1  308.97    8.00
 -12  -2  -2   -1.00    2.10
 -12   2   2    5.50    2.20
 -12   2   2    0.40    2.00
 -12  -2   2    4.90    2.30
 -12  -2   2    0.50    2.20
 -12   2  -2    2.30    2.10
 -12   2   3   76.29    3.80
 -12  -2  -3   72.69    4.40
 -12   2   3   69.79    4.60
 -12  -2   3   72.39    4.60
 -12  -2   3   65.99    3.90
 -12   2  -3   76.59    4.30
 -12  -2  -4    2.00    2.60
 -12   2   4    4.90    3.00
 -12  -2   4    1.80    2.80
 -12   2  -4    4.10    2.70
 -13   2   0   -0.30    2.20
 -13  -2   0    3.50    2.30
 -13  -2   0    0.20    2.50
 -13   2   1   62.89    4.10
 -13  -2  -1   63.29    4.30
 -13  -2  -1   55.19    4.20
 -13   2   1   63.29    4.10
 -13  -2   1   66.89    4.00
 -13   2  -1   58.29    4.10
 -13  -2   1   62.49    4.40
 -13   2   2  757.52   16.70
 -13   2   2  759.72   17.20
 -13  -2  -2  784.42   17.00
 -13   2  -2  766.52   17.00
 -13  -2   2  774.12   16.90
 -13  -2   2  786.12   17.30
 -13   2   3  131.69    5.10
 -13   2   3  138.79    6.00
 -13  -2  -3  131.69    5.50
 -13  -2   3  134.09    5.30
 -13  -2   3  136.69    5.90
 -13   2  -3  134.19    5.50
 -13  -2  -4   17.40    3.10
 -13   2   4   14.60    3.40
 -13  -2   4   21.30    3.40
 -13   2  -4   19.50    3.10
 -14   2   0  463.45   11.20
 -14  -2   0  449.06   11.00
 -14  -2   0  464.55   11.20
 -14   2   0  459.45   11.10
 -14   2   1   79.19    4.70
 -14   2   1   67.79    4.60
 -14  -2  -1   82.39    4.90
 -14  -2  -1   78.99    4.70
 -14  -2   1   70.79    4.90
 -14  -2   1   91.99    4.80
 -14   2  -1   71.79    4.60
 -14   2   2    8.70    2.90
 -14   2   2    5.20    2.60
 -14  -2  -2   11.70    2.90
 -14  -2   2    8.40    2.80
 -14   2  -2    6.20    2.80
 -14  -2   2   11.40    3.00
 -14   2   3   27.20    3.40
 -14   2   3   27.00    3.20
 -14  -2  -3   21.60    3.30
 -14  -2   3   25.00    3.40
 -14  -2   3   25.10    3.20
 -14   2  -3   26.30    3.40
 -15   2   0    4.20    3.20
 -15   2   0    3.70    2.80
 -15  -2   0    1.10    2.70
 -15  -2   0    3.90    3.10
 -15   2   1   26.50    3.30
 -15  -2  -1   15.20    3.40
 -15  -2  -1   15.60    3.20
 -15   2   1   17.70    3.10
 -15  -2   1   14.50    3.10
 -15  -2   1   19.10    3.40
 -15   2  -1   11.80    3.00
 -15   2   2  124.09    6.00
 -15  -2  -2  123.49    5.80
 -15  -2  -2  129.09    6.20
 -15   2   2  121.09    5.40
 -15   2  -2  134.99    6.00
 -15  -2   2  140.79    5.90
 -15  -2   2  130.19    6.10
 -16  -2   0   -1.10    3.40
 -16   2   0    5.00    3.60
 -16  -2   0    3.40    3.10
 -16   2   0   -1.20    2.90
 -16   2   1  158.58    6.60
 -16  -2  -1  163.98    7.00
 -16  -2  -1  154.98    6.50
 -16   2   1  151.28    6.40
 -16   2  -1  156.68    6.60
 -16  -2   1  160.08    6.80
 -16   2  -1  151.48    7.00
 -16  -2   1  152.18    6.50
   0   3   0   -0.10    0.20
   0   3   0   -0.20    0.10
   0  -3   0    0.30    0.20
   0  -3   1   -0.60    0.40
   0  -3  -1   -0.50    0.20
   0  -3  -1   -0.20    0.20
   0   3  -1   -0.40    0.50
   0  -3   1   -0.50    0.40
   0  -3  -1   -0.20    0.20
   0   3   1   -0.30    0.30
   0   3  -2 1475.55   28.90
   0   3   2 1385.36   28.80
   0  -3   2 1412.96   28.70
   0  -3  -2 1437.46   28.70
   0  -3  -2 1458.85   28.90
   0  -3  -3    1.00    1.10
   0   3  -3   -0.20    1.10
   0  -3   3    0.00    0.90
   0  -3   3   -0.90    1.10
   0   3   3    0.90    1.00
   0   3  -4    4.50    1.70
   0   3   4    4.40    1.50
   0  -3  -4    3.70    1.70
   0  -3   4    3.90    1.70
   0  -3  -5    1.80    2.30
   0   3  -5   -0.60    2.30
   0  -3  -6  589.54   12.50
   0   3  -6  570.44   13.80
   0  -3  -6  559.54   13.70
   0  -3  -7    3.90    3.60
   0   3  -7    0.80    4.10
  -1  -3   0  545.35   10.90
   1  -3   0  549.95   11.00
   1   3   0  552.84   11.00
  -1   3   0  541.05   11.00
  -1  -3  -1  164.18    3.60
  -1  -3  -1  174.08    3.60
   1  -3   1  170.88    3.70
  -1   3   1  169.18    3.50
  -1  -3   1  168.18    3.70
  -1   3  -1  173.68    3.90
   1  -3  -1  175.78    3.40
  -1  -3   1  170.28    3.70
   1   3   1  172.48    3.60
  -1   3   2   67.59    1.90
  -1  -3  -2   66.29    1.90
  -1  -3  -2   70.89    2.10
  -1  -3  -2   67.99    1.80
   1   3  -2   66.59    2.10
   1  -3  -2   65.69    1.50
   1  -3  -2   67.49    1.70
  -1  -3   2   69.49    1.90
   1  -3  -2   67.09    2.00
   1   3  -3  306.57    7.10
  -1   3   3  304.57    6.90
  -1  -3   3  311.87    7.10
   1  -3  -3  304.77    7.00
  -1  -3   3  313.67    6.70
   1   3  -4  317.27    7.70
  -1  -3  -4  303.57    7.70
  -1   3   4  314.87    7.60
  -1  -3   4  311.07    7.70
  -1  -3   4  321.47    7.00
   1  -3  -4  320.27    7.60
   1  -3  -4  321.07    7.50
  -1   3  -4  320.37    7.70
  -1  -3  -5  394.16    8.90
  -1   3   5  408.06    9.70
  -1  -3  -5  411.76   10.00
   1   3  -5  404.36    9.90
  -1  -3   5  400.46    9.90
  -1   3  -5  395.36    9.90
   1  -3  -5  401.56    9.80
   1   3  -6   37.80    3.80
  -1   3   6   38.30    3.30
  -1  -3  -6   38.70    3.80
  -1  -3  -6   32.80    2.30
  -1   3  -6   37.60    3.80
   1  -3  -6   43.50    3.80
   1   3  -7   41.90    4.70
  -1  -3  -7   43.00    4.80
   1  -3  -7   38.60    4.50
  -1   3  -7   39.90    4.70
  -2  -3   0    0.30    0.30
  -2  -3   0    0.30    0.30
   2   3   0    0.50    0.30
  -2   3   1 5571.94  111.39
   2   3  -1 5529.95  112.29
  -2  -3  -1 5683.53  111.79
  -2  -3   1 5519.25  112.19
   2   3   1 5554.64  111.89
  -2   3  -1 5571.94  112.89
   2  -3  -1 5610.84  111.09
  -2  -3   1 5709.53  112.09
  -2  -3  -2   12.20    0.80
  -2   3   2   12.30    0.90
   2   3  -2   15.00    1.10
  -2  -3  -2   15.30    1.10
  -2  -3  -2   15.50    1.20
  -2  -3   2   12.10    1.00
   2  -3  -2   13.60    1.10
   2  -3  -2   13.80    0.80
  -2   3  -2   13.60    1.10
  -2  -3   2   13.40    0.90
  -2  -3  -3 1804.62   36.70
   2   3  -3 1803.32   37.00
  -2  -3  -3 1828.52   37.10
  -2  -3  -3 1851.31   36.80
  -2   3   3 1799.92   36.90
  -2  -3   3 1830.72   37.00
   2  -3  -3 1800.52   36.90
  -2   3  -3 1867.71   37.10
  -2  -3   3 1886.41   36.70
  -2   3   4   10.70    1.70
  -2  -3  -4   11.00    1.40
  -2  -3  -4   10.80    1.90
   2   3  -4   12.30    1.90
  -2  -3   4    9.20    1.80
  -2  -3   4   11.20    1.30
   2  -3  -4   11.10    1.20
  -2   3  -4   10.40    2.00
   2  -3  -4   11.20    1.80
  -2   3   5  339.57    8.80
   2   3  -5  354.86    9.00
  -2  -3  -5  362.76    9.10
  -2  -3  -5  364.46    8.10
  -2   3  -5  353.16    9.10
   2  -3  -5  350.16    8.90
  -2  -3   5  360.66    9.10
  -2   3   6   49.50    3.60
   2   3  -6   37.40    3.80
  -2  -3  -6   43.20    3.10
  -2  -3  -6   39.30    3.90
  -2  -3   6   40.40    3.60
  -2   3  -6   43.00    4.10
   2  -3  -6   39.60    3.70
  -3  -3   0   45.10    1.30
  -3  -3   0   43.60    1.30
  -3   3   0   44.70    1.20
  -3   3   1  524.45   10.60
  -3  -3  -1  526.75   10.70
   3   3  -1  519.25   10.80
  -3   3  -1  539.75   10.70
  -3  -3   1  512.85   10.80
   3  -3  -1  521.65   10.50
  -3  -3   1  519.35   10.70
   3   3   1  522.95   10.70
  -3   3   2    1.80    0.40
   3   3  -2    2.20    0.70
  -3  -3  -2    2.10    0.70
   3   3  -2    2.20    0.80
  -3   3   2    3.10    0.80
   3  -3  -2    2.00    0.70
  -3  -3   2    2.40    0.80
  -3  -3   2    3.80    0.90
   3  -3  -2    1.30    0.50
  -3   3  -2    1.70    0.90
  -3  -3  -3  439.26    9.50
  -3  -3  -3  458.95   10.00
  -3   3   3  442.76    9.70
  -3  -3  -3  442.86    9.90
  -3   3   3  459.75    9.10
   3   3  -3  443.46    9.80
  -3  -3   3  452.05    9.60
  -3   3  -3  447.36    9.90
  -3  -3   3  449.95    9.90
   3  -3  -3  458.05    9.70
   3   3  -4  129.79    4.20
  -3  -3  -4  122.69    4.40
  -3  -3  -4  125.59    3.60
  -3   3   4  123.89    4.00
  -3  -3   4  127.29    4.30
  -3   3  -4  126.99    4.30
   3  -3  -4  125.99    3.30
   3  -3  -4  125.09    3.90
  -3  -3   4  127.19    3.50
  -3  -3  -5  660.53   13.80
   3   3  -5  648.64   14.50
  -3   3   5  629.64   14.40
  -3  -3  -5  636.14   14.70
  -3   3  -5  646.84   14.70
  -3  -3   5  662.13   14.70
   3  -3  -5  648.34   14.40
  -3  -3   5  636.34   13.60
   3   3  -6    6.40    3.10
  -3  -3  -6    4.80    2.00
  -3  -3  -6   -0.40    3.30
  -3   3   6    1.60    2.60
  -3  -3   6    3.70    2.70
  -3   3  -6    0.00    3.40
   3  -3  -6    4.50    2.90
   4  -3   0    0.40    0.40
  -4  -3   0   -0.80    0.60
  -4   3   0    0.10    0.50
  -4  -3   0    0.60    0.50
   4   3  -1  377.16    7.80
  -4  -3  -1  361.06    7.70
  -4   3   1  364.36    7.70
  -4  -3   1  370.06    7.80
   4   3   1  355.86    7.70
  -4   3  -1  369.76    7.80
  -4   3  -1  386.96    7.70
   4  -3  -1  373.66    7.60
  -4  -3   1  363.16    7.80
  -4  -3  -2 1000.10   20.20
  -4   3   2 1013.40   19.90
  -4   3   2  976.30   20.20
   4   3  -2  989.90   20.40
   4   3  -2 1024.60   20.30
  -4  -3   2  959.30   20.40
   4  -3  -2  984.10   20.20
  -4   3  -2 1019.30   20.40
   4  -3  -2  998.90   20.00
  -4  -3   2 1005.50   20.30
  -4   3   3   56.69    2.40
  -4   3   3   57.49    1.60
   4   3  -3   60.89    2.60
  -4  -3  -3   54.99    2.20
   4  -3  -3   63.69    2.30
  -4  -3   3   58.09    2.60
  -4  -3   3   58.79    2.20
  -4   3  -3   52.09    2.70
   4   3  -4    2.00    1.70
  -4  -3  -4    1.00    1.30
  -4  -3  -4    2.70    2.00
  -4   3   4    2.40    1.60
   4  -3  -4    0.30    1.50
  -4   3  -4   -1.00    1.90
  -4  -3   4   -1.60    1.60
   4  -3  -4    1.80    1.00
  -4  -3   4    2.10    1.20
  -4  -3  -5   40.60    2.40
  -4   3   5   36.30    2.80
   4   3  -5   32.60    2.90
  -4  -3  -5   35.30    3.40
   4  -3  -5   33.10    2.90
  -4  -3   5   38.60    3.00
  -4  -3   5   36.10    2.50
  -4   3  -5   41.70    3.50
  -4   3   6  402.26   10.60
   4   3  -6  401.96   10.80
  -4  -3  -6  432.66    9.70
  -4   3  -6  422.86   10.10
  -4  -3   6  424.66   10.90
   4  -3  -6  414.96   10.60
  -4   3  -6  403.76   11.10
  -5  -3   0  627.64   12.80
   5  -3   0  626.34   12.60
  -5   3   0  607.34   12.70
  -5  -3  -1    6.60    0.90
   5   3  -1    5.90    0.90
  -5   3   1    6.80    0.80
   5   3  -1    5.40    0.80
  -5   3  -1    7.80    0.80
   5  -3  -1    6.60    0.60
  -5   3  -1    6.00    0.90
  -5  -3   1    6.30    0.90
  -5  -3   1    6.50    0.90
   5   3  -2   29.10    1.60
  -5   3   2   31.30    1.30
  -5   3   2   31.60    1.70
  -5  -3  -2   28.50    1.70
   5  -3  -2   28.00    1.40
  -5   3  -2   27.70    1.70
  -5  -3   2   26.10    1.90
  -5   3  -2   28.30    1.80
  -5  -3   2   38.60    1.70
   5  -3  -2   31.20    1.30
   5   3  -3   79.79    2.90
  -5   3   3   76.49    2.10
  -5  -3  -3   77.99    2.70
  -5   3   3   74.29    2.80
  -5   3  -3   76.59    2.90
  -5  -3   3   72.79    3.00
  -5   3  -3   74.59    3.00
   5  -3  -3   75.29    2.60
  -5  -3   3   73.59    2.70
  -5   3   4  426.76    9.90
  -5   3   4  430.16    8.90
  -5  -3  -4  435.06    9.60
   5   3  -4  430.66   10.00
  -5  -3   4  441.56   10.10
   5  -3  -4  446.06    9.80
  -5   3  -4  430.16    9.80
  -5  -3   4  430.56    9.50
  -5   3  -4  436.66   10.10
  -5  -3  -5   90.09    3.60
  -5   3   5   88.29    4.20
   5   3  -5   85.09    4.20
  -5   3  -5   84.89    4.00
  -5   3  -5   80.99    4.70
  -5  -3   5   85.59    4.40
  -5  -3   5   88.19    3.20
   5  -3  -5   93.09    4.10
  -5  -3  -6   63.79    3.90
   5   3  -6   73.79    4.90
  -5   3   6   64.29    4.10
   5  -3  -6   71.89    4.80
  -5  -3   6   65.29    4.30
  -5   3  -6   59.09    4.10
  -5   3  -6   64.49    4.70
   6   3   0   -0.50    0.70
  -6  -3   0    1.10    0.90
  -6   3   0    0.50    0.80
  -6  -3   0    0.20    0.80
   6   3  -1 1861.81   37.80
  -6   3   1 1861.91   37.70
  -6  -3  -1 1906.51   37.80
  -6  -3   1 1914.21   37.80
  -6   3  -1 1870.21   37.80
   6   3  -2  144.79    3.80
  -6  -3  -2  142.29    3.80
  -6   3   2  150.38    3.50
  -6   3   2  145.89    3.80
  -6  -3   2  145.19    4.00
  -6  -3   2  150.78    3.80
  -6   3  -2  143.99    3.80
   6  -3  -2  149.79    3.50
   6   3  -3  971.90   19.70
  -6   3   3  935.81   19.10
  -6  -3  -3  935.31   19.50
  -6   3   3  940.61   19.60
  -6   3  -3  965.50   19.70
   6  -3  -3  947.11   19.20
   6  -3  -3  921.41   19.40
  -6  -3   3  966.80   19.50
  -6   3  -3  933.51   19.60
  -6  -3   3  932.01   19.80
  -6   3   4   30.70    1.50
   6   3  -4   30.50    2.30
  -6   3   4   34.70    2.50
  -6  -3  -4   28.20    2.00
  -6   3  -4   30.80    2.60
  -6  -3   4   33.90    2.50
   6  -3  -4   31.60    2.20
  -6   3  -4   25.90    2.20
  -6  -3   4   26.30    2.50
  -6   3   5  211.08    6.50
   6   3  -5  225.28    6.50
  -6  -3  -5  221.18    6.00
  -6  -3   5  227.58    6.80
   6  -3  -5  221.28    6.30
  -6   3  -5  222.78    6.30
  -6   3  -5  222.48    7.20
  -6  -3   5  212.68    5.60
   6   3  -6  211.48    7.20
  -6   3   6  200.78    7.00
  -6  -3  -6  216.18    6.20
  -6   3  -6  210.48    7.60
  -6  -3   6  203.18    7.20
   6  -3  -6  217.18    7.00
  -6   3  -6  207.58    6.50
  -7  -3   0  109.29    3.10
  -7  -3   0  109.29    3.10
  -7   3   0  105.39    3.00
   7  -3   0  107.49    2.80
   7   3  -1  493.95   10.50
  -7   3   1  494.05   10.50
  -7  -3  -1  493.05   10.50
  -7  -3   1  501.85   10.50
   7  -3  -1  504.05   10.50
  -7  -3   1  492.85   10.60
  -7   3  -1  481.25   10.50
  -7   3   2   42.70    1.80
  -7  -3  -2   43.00    2.30
  -7   3   2   46.70    2.30
   7   3  -2   41.20    2.00
  -7   3  -2   43.10    2.40
   7  -3  -2   42.50    1.60
  -7  -3   2   39.40    2.40
   7  -3  -2   43.50    1.60
  -7  -3   2   43.70    2.20
  -7   3   3  284.27    6.30
  -7   3   3  274.17    6.80
  -7  -3  -3  287.27    6.70
   7   3  -3  289.47    6.70
   7  -3  -3  289.77    6.40
  -7  -3   3  269.27    6.90
  -7  -3   3  273.67    6.60
  -7   3  -3  280.37    6.80
   7  -3  -3  278.57    6.20
  -7   3  -3  275.37    6.90
   7   3  -4   11.20    2.00
  -7   3   4   15.40    2.20
  -7  -3  -4   13.60    2.00
  -7  -3   4   12.80    1.80
  -7   3  -4   10.60    2.40
  -7   3  -4   13.10    2.10
  -7  -3   4   10.30    2.20
   7  -3  -4   16.00    1.90
  -7   3   5  530.25   12.70
   7   3  -5  540.75   12.60
  -7  -3  -5  548.25   12.10
  -7   3  -5  517.85   12.90
  -7  -3   5  547.35   12.90
   7  -3  -5  559.44   12.40
  -7   3  -5  541.85   12.40
  -7  -3  -6    0.00    2.30
  -7   3   6    5.40    2.90
   7   3  -6    6.90    3.20
   7  -3  -6    1.30    2.80
  -7   3  -6    6.70    3.80
  -7   3  -6    4.80    2.70
  -7  -3   6    3.60    3.00
  -8  -3   0    2.60    1.40
  -8  -3   0    1.80    1.20
  -8   3   0    1.90    1.10
  -8   3   1  472.35   10.30
  -8  -3  -1  467.95   10.30
   8   3  -1  463.45   10.20
   8  -3  -1  490.75   10.10
  -8  -3   1  472.15   10.40
  -8   3  -1  488.35   10.30
  -8  -3   1  474.15   10.30
  -8   3   2  397.06    8.40
  -8   3   2  388.26    8.80
   8   3  -2  381.56    8.60
  -8  -3  -2  391.16    8.70
  -8   3  -2  384.46    8.70
  -8  -3   2  384.66    8.70
   8  -3  -2  386.86    8.50
   8  -3  -2  396.86    8.20
  -8  -3   2  385.86    8.90
  -8   3   3  165.98    5.00
   8   3  -3  163.88    4.70
  -8   3   3  176.08    4.40
  -8  -3  -3  171.48    4.80
  -8  -3   3  177.28    4.90
  -8   3  -3  171.48    5.00
   8  -3  -3  172.88    4.40
  -8  -3   3  181.88    5.20
  -8   3   4    2.00    2.00
  -8  -3  -4    1.40    1.80
   8   3  -4    3.60    1.90
  -8  -3   4    0.20    2.10
   8  -3  -4    1.00    1.60
  -8   3  -4   -0.70    2.30
  -8  -3   4    0.10    1.70
  -8   3  -4    2.90    2.10
   8   3  -5   78.99    4.40
  -8   3   5   79.79    4.60
  -8  -3  -5   83.09    4.10
   8  -3  -5   86.99    4.10
  -8   3  -5   75.99    5.20
  -8  -3   5   77.39    4.80
  -8   3  -5   80.29    4.40
  -8   3   6  143.39    6.40
   8   3  -6  152.38    6.40
  -8  -3  -6  156.58    5.60
  -8   3  -6  146.59    5.90
   8  -3  -6  163.58    6.20
  -8  -3   6  150.28    6.80
  -9  -3   0  290.47    6.90
  -9  -3   0  294.87    6.90
  -9   3   0  292.97    6.90
   9   3  -1  105.19    3.20
  -9   3   1  114.79    3.60
  -9  -3  -1  100.69    3.50
  -9  -3   1  101.09    3.50
  -9  -3   1  106.89    3.60
  -9   3  -1  104.89    3.50
   9   3  -2    0.80    1.30
  -9  -3  -2    3.60    1.60
  -9   3   2    2.40    1.40
  -9   3   2    2.60    1.60
   9  -3  -2   -0.20    0.80
  -9  -3   2    2.60    1.70
  -9  -3   2    6.90    1.70
  -9   3  -2    2.20    1.60
  -9  -3  -3    1.40    1.70
   9   3  -3   -1.40    1.60
  -9   3   3    1.20    1.40
  -9   3   3    0.60    1.80
   9  -3  -3    1.40    1.20
  -9  -3   3    2.20    2.00
  -9   3  -3    1.90    1.90
  -9  -3   3   -1.70    1.70
  -9   3   4  336.07    8.70
   9   3  -4  318.77    8.20
  -9  -3  -4  348.77    8.30
  -9   3  -4  329.07    8.40
   9  -3  -4  336.87    7.90
  -9  -3   4  351.96    8.80
  -9  -3   4  329.77    8.20
  -9  -3  -5    1.90    2.30
   9   3  -5    1.50    2.50
  -9   3   5   -1.00    2.60
   9  -3  -5    1.10    2.20
  -9   3  -5    1.20    2.60
  -9  -3   5   -2.10    2.70
 -10  -3   0    4.90    1.60
 -10  -3   0    0.90    1.70
  10   3   0   -0.10    1.60
 -10   3   0    0.90    1.50
  10   3  -1  413.66    9.00
 -10  -3  -1  403.66    9.30
 -10   3   1  406.26    9.30
 -10   3   1  397.06    9.10
 -10  -3   1  398.46    9.30
 -10  -3   1  401.46    9.30
 -10   3  -1  408.26    9.30
 -10   3   2  238.78    6.20
 -10  -3  -2  235.78    6.20
  10   3  -2  231.48    5.70
 -10   3   2  236.48    5.90
 -10  -3   2  240.88    6.30
 -10  -3   2  228.88    6.10
 -10   3  -2  233.38    6.20
 -10   3   3  265.97    6.60
  10   3  -3  266.17    6.70
 -10  -3  -3  268.87    7.00
 -10   3   3  275.57    7.20
 -10  -3   3  265.27    6.90
 -10  -3   3  272.77    7.30
 -10   3  -3  273.97    7.10
  10   3  -4   16.30    2.30
 -10   3   4   17.10    2.70
 -10  -3  -4   18.00    2.40
 -10  -3   4   18.20    2.80
 -10  -3   4   14.30    2.40
 -10   3  -4   12.90    2.50
 -10   3   5   78.39    5.10
  10   3  -5   78.19    4.60
 -10  -3  -5   81.89    4.40
 -10   3  -5   74.99    4.70
 -10  -3   5   82.19    5.20
  11   3   0  183.78    5.20
 -11  -3   0  183.48    5.40
 -11   3   0  191.38    5.30
 -11  -3   0  185.88    5.40
 -11   3   1  276.87    7.00
  11   3  -1  288.37    6.70
 -11  -3  -1  270.17    7.20
 -11  -3  -1  284.97    7.10
 -11   3   1  288.17    7.20
 -11  -3   1  289.47    7.30
 -11  -3   1  274.87    7.10
 -11   3  -1  280.37    7.10
 -11  -3  -2   40.30    2.70
 -11   3   2   43.80    2.60
 -11   3   2   46.70    3.40
  11   3  -2   38.80    2.60
 -11  -3   2   46.60    3.00
 -11  -3   2   39.70    2.80
 -11   3  -2   44.90    2.80
 -11   3   3  106.69    4.70
 -11  -3  -3  112.69    4.60
  11   3  -3  107.09    3.90
 -11   3   3   96.39    3.90
 -11  -3   3  104.59    4.40
 -11   3  -3  106.39    4.60
 -11  -3   3  107.59    4.80
 -11   3   4   13.40    2.90
  11   3  -4   16.80    2.40
 -11  -3  -4   10.10    2.50
 -11  -3   4   10.40    2.90
 -11   3  -4   12.70    2.70
 -11  -3   4   14.80    2.60
 -11   3   5  220.18    7.80
  11   3  -5  227.58    7.00
 -11  -3  -5  230.08    7.00
 -11  -3   5  213.08    7.70
 -11   3  -5  222.88    7.20
 -12  -3   0   -1.00    2.30
 -12  -3   0    2.50    2.00
  12   3   0    0.50    1.70
 -12   3   0    0.90    2.00
 -12  -3  -1  365.06    9.00
  12   3  -1  360.86    8.40
 -12   3   1  376.16    9.00
 -12  -3  -1  367.16    9.10
 -12   3   1  357.36    8.80
 -12  -3   1  383.96    9.10
 -12  -3   1  363.96    8.90
 -12   3  -1  371.86    9.00
 -12   3   2   60.59    3.60
 -12  -3  -2   54.49    3.90
 -12   3   2   56.79    4.10
 -12   3  -2   58.59    4.00
 -12  -3   2   58.29    4.10
 -12  -3   2   57.89    3.80
 -12   3   3  163.98    6.00
 -12   3   3  153.28    5.10
 -12  -3  -3  169.68    5.70
 -12   3  -3  155.18    5.70
 -12  -3   3  166.48    5.60
 -12  -3   3  162.58    6.00
 -12   3   4    1.00    2.80
 -12  -3  -4    1.30    2.60
 -12   3  -4    2.10    2.70
 -12  -3   4    3.60    2.60
 -12  -3   4   -4.80    2.70
 -13  -3   0   44.90    3.30
 -13   3   0   43.50    3.00
 -13  -3   0   39.80    3.00
 -13  -3  -1  160.28    5.60
 -13  -3  -1  163.38    5.80
 -13   3   1  161.08    5.50
 -13   3   1  161.98    5.60
 -13   3  -1  169.88    5.70
 -13  -3   1  168.28    5.60
 -13  -3   1  160.18    5.70
 -13   3   2   18.90    2.60
 -13  -3  -2   15.90    2.70
 -13   3   2   16.80    2.70
 -13  -3   2   19.80    2.90
 -13  -3   2   21.90    2.80
 -13   3  -2   14.80    2.70
 -13   3   3   18.20    3.10
 -13   3   3   15.30    2.60
 -13  -3  -3   12.50    2.80
 -13  -3   3   22.30    3.20
 -13  -3   3   21.60    2.90
 -13   3  -3   16.70    2.90
 -13  -3  -4  149.59    6.10
 -13   3   4  149.99    6.60
 -13   3  -4  155.48    6.10
 -13  -3   4  146.19    6.50
 -14  -3   0    1.80    2.60
 -14  -3   0    2.20    3.00
 -14   3   0    2.20    2.60
 -14  -3  -1   47.40    3.50
 -14   3   1   51.39    3.50
 -14  -3  -1   45.80    3.70
 -14   3   1   46.30    3.40
 -14  -3   1   46.00    3.50
 -14  -3   1   52.19    3.60
 -14   3  -1   54.19    3.50
 -14  -3  -2  177.08    6.30
 -14   3   2  176.18    6.00
 -14   3   2  182.58    6.60
 -14  -3  -2  183.98    6.80
 -14   3  -2  187.48    6.40
 -14  -3   2  185.58    6.30
 -14  -3   2  173.38    6.30
 -14   3   3   28.50    3.50
 -14  -3  -3   31.40    3.40
 -14   3  -3   31.20    3.50
 -14  -3   3   30.30    3.40
 -14  -3   3   28.60    3.60
 -15  -3   0  145.79    6.40
 -15  -3   0  138.79    5.90
 -15   3   0  143.69    6.20
 -15   3   0  148.99    5.90
 -15   3   1   83.09    5.20
 -15  -3  -1   78.69    5.50
 -15  -3  -1   74.49    5.00
 -15   3   1   71.69    4.90
 -15   3  -1   73.79    5.00
 -15  -3   1   75.49    4.80
 -15  -3   1   74.89    5.00
 -15  -3  -2   28.70    3.50
 -15   3   2   22.30    3.40
 -15  -3  -2   22.70    3.70
 -15   3   2   27.20    3.30
 -15   3  -2   21.80    3.40
 -15  -3   2   26.90    3.50
 -15  -3   2   29.10    3.60
 -16  -3   0   -4.30    3.30
 -16   3   0   -5.10    2.80
 -16   3   0   -0.60    3.50
 -16  -3   0   -1.80    3.00
 -16  -3  -1  161.68    6.60
 -16  -3  -1  165.68    7.00
 -16   3   1  167.08    6.70
 -16   3   1  154.18    6.50
 -16  -3   1  161.68    6.70
 -16   3  -1  161.98    6.60
 -16  -3   1  173.68    7.00
   0   4   0  764.42   15.30
   0  -4   0  754.42   15.30
   0  -4  -1    0.40    0.30
   0  -4   1    0.20    0.50
   0  -4   1    0.30    0.50
   0   4   1    0.50    0.20
   0   4  -1    0.20    0.40
   0   4  -1    0.80    0.50
   0   4   1    1.10    0.30
   0  -4  -2   14.10    0.80
   0  -4  -2   14.10    1.20
   0  -4   2   14.30    1.20
   0  -4   2   13.00    1.20
   0  -4  -2   15.00    0.90
   0   4   2   14.10    1.10
   0   4  -2   13.70    1.30
   0  -4   3    0.20    0.90
   0   4   3   -0.40    1.00
   0  -4  -3    0.10    1.10
   0  -4   3    0.90    1.20
   0  -4  -3    1.90    0.80
   0   4  -3    0.20    1.10
   0   4   4  884.41   18.90
   0   4  -4  917.01   19.10
   0  -4  -4  903.01   18.40
   0  -4   4  909.41   19.10
   0  -4  -4  873.81   18.90
   0   4  -5    4.00    2.30
   0  -4  -5    3.40    2.40
   0  -4  -5    1.50    1.30
   0  -4  -6    3.20    3.00
   0   4  -6    4.20    3.30
   0  -4  -6    4.00    1.70
   1   4   0   -0.20    0.30
   1  -4   0    0.00    0.30
  -1  -4   0    0.30    0.30
  -1  -4   0   -0.20    0.30
  -1  -4  -1  566.64   11.60
  -1  -4  -1  594.04   11.60
   1  -4   1  580.94   11.80
  -1   4   1  584.04   11.50
  -1  -4  -1  586.14   11.60
   1   4   1  587.34   11.60
  -1   4  -1  550.94   11.80
  -1  -4   1  587.04   11.80
  -1   4  -1  583.94   11.80
  -1  -4  -2  153.58    3.70
  -1   4   2  153.88    3.50
   1   4  -2  150.28    3.70
  -1  -4  -2  151.08    3.30
  -1  -4  -2  147.89    3.40
   1  -4   2  151.68    3.50
  -1  -4   2  153.38    3.60
   1  -4  -2  150.18    3.30
  -1  -4   2  147.59    3.70
  -1   4  -2  152.48    3.70
   1  -4  -2  151.08    3.60
  -1   4   3  694.53   14.70
  -1  -4  -3  722.33   14.90
  -1  -4  -3  700.53   14.40
  -1  -4   3  710.13   14.90
  -1   4  -3  708.23   14.90
   1  -4  -3  679.93   14.80
  -1  -4   3  713.23   14.60
   1  -4  -3  717.33   14.40
  -1   4   4  139.59    4.20
  -1  -4  -4  139.49    3.60
  -1  -4  -4  132.09    4.40
   1   4  -4  141.19    4.40
  -1  -4   4  136.59    3.70
  -1  -4   4  135.29    4.40
   1  -4  -4  135.89    4.30
  -1   4  -4  140.19    4.40
   1  -4  -4  135.89    3.60
  -1  -4  -5  538.85   12.60
  -1  -4  -5  548.95   11.60
   1   4  -5  544.75   12.70
  -1   4   5  539.05   12.40
   1  -4  -5  555.44   12.50
  -1   4  -5  520.15   12.70
  -1  -4   5  554.04   12.70
  -1  -4  -6    5.90    1.70
   1   4  -6    4.60    3.20
  -1  -4  -6    0.80    3.00
   1  -4  -6    6.30    3.00
   1  -4  -6    4.20    1.60
  -1   4  -6    2.80    3.10
  -2  -4   0    7.60    0.70
   2   4   0    7.30    0.60
  -2  -4   0    7.10    0.70
   2   4  -1 2639.34   53.99
  -2  -4  -1 2711.23   54.09
  -2   4   1 2674.83   53.59
  -2   4   1 2699.93   53.39
  -2  -4  -1 2633.84   53.79
   2   4   1 2703.43   53.89
  -2   4  -1 2706.63   54.09
  -2  -4   1 2736.73   53.49
   2   4  -2   -1.60    0.70
  -2   4   2   -0.50    0.60
  -2  -4  -2   -2.10    0.60
   2   4  -2    1.30    0.90
  -2  -4  -2   -1.80    0.60
  -2  -4   2   -1.00    0.80
   2  -4  -2   -0.60    0.40
  -2   4  -2   -1.10    0.80
   2  -4  -2   -1.60    0.70
  -2  -4   2   -1.20    0.80
   2   4  -3  233.28    5.60
  -2   4   3  225.68    5.40
  -2  -4  -3  224.88    5.20
  -2  -4  -3  234.18    5.70
   2  -4  -3  238.58    5.00
  -2   4  -3  232.68    5.60
   2  -4  -3  223.48    5.40
  -2  -4   3  220.98    5.60
  -2  -4   3  239.98    5.40
  -2  -4  -4   21.60    1.50
   2   4  -4   27.80    2.30
  -2   4   4   26.30    2.00
  -2  -4  -4   21.50    2.20
   2  -4  -4   23.10    1.60
  -2  -4   4   23.50    2.10
  -2   4  -4   24.00    2.20
   2  -4  -4   22.00    2.00
  -2  -4   4   22.90    1.60
  -2   4   5 1434.26   30.30
  -2  -4  -5 1438.46   29.70
  -2  -4  -5 1484.25   30.60
   2   4  -5 1435.06   30.50
   2  -4  -5 1482.45   30.40
  -2  -4   5 1480.55   30.60
  -2   4  -5 1473.45   30.60
  -2   4   6   -0.20    2.50
  -2  -4  -6    1.90    3.20
   2   4  -6    0.50    3.10
  -2  -4  -6    0.00    1.80
  -2   4  -6    0.80    3.20
   2  -4  -6    1.70    2.90
  -2  -4   6   -0.60    2.60
  -3  -4   0   -1.00    0.50
   3   4   0   -0.30    0.40
  -3   4   0    0.20    0.40
  -3  -4   0    0.40    0.50
  -3   4   1 1859.41   37.10
   3   4  -1 1844.52   37.10
  -3  -4  -1 1854.21   36.90
  -3   4  -1 1854.81   36.90
  -3  -4   1 1863.11   37.00
  -3  -4   1 1844.32   37.10
   3  -4  -1 1881.51   37.10
   3   4   1 1829.32   36.90
   3   4  -2    3.40    0.80
   3   4  -2    3.20    0.90
  -3  -4  -2    4.30    0.80
  -3   4   2    4.80    0.70
  -3   4  -2    3.70    0.90
  -3  -4   2    4.70    1.00
  -3  -4   2    4.10    0.90
   3  -4  -2    4.70    0.80
   3  -4  -2    5.10    0.50
  -3   4   3 1085.19   22.30
   3   4  -3 1099.19   22.50
  -3  -4  -3 1085.19   22.10
  -3  -4  -3 1058.39   22.30
  -3  -4   3 1128.09   22.30
  -3   4  -3 1088.99   22.50
  -3  -4   3 1088.79   22.50
   3  -4  -3 1099.79   21.90
   3  -4  -3 1086.69   22.30
  -3  -4  -4  202.18    4.90
   3   4  -4  199.58    5.50
  -3  -4  -4  192.78    5.60
  -3   4   4  191.18    5.30
   3  -4  -4  190.28    5.20
  -3   4  -4  199.58    5.60
   3  -4  -4  199.88    4.70
  -3  -4   4  199.38    4.90
  -3  -4   4  211.88    5.60
  -3   4   5  732.63   16.20
  -3  -4  -5  740.23   15.50
  -3  -4  -5  742.43   16.50
   3   4  -5  719.43   16.40
  -3  -4   5  768.22   16.50
  -3   4  -5  719.83   16.40
  -3  -4   5  727.13   15.50
   3  -4  -5  745.63   16.20
  -3   4   6    2.00    2.60
  -3  -4  -6    4.00    1.90
   3   4  -6    2.90    3.00
  -3  -4   6   -0.80    2.60
  -3   4  -6   -0.10    3.30
   3  -4  -6    3.90    2.90
  -4  -4   0  187.38    4.20
  -4   4   0  190.08    4.10
   4   4  -1  171.08    4.00
  -4  -4  -1  164.38    3.80
  -4   4   1  169.48    3.70
   4  -4  -1  168.98    3.60
  -4   4  -1  172.38    3.70
  -4  -4   1  165.98    3.90
   4   4   1  166.08    3.80
  -4  -4   1  168.18    3.90
  -4   4   2   67.69    1.60
  -4  -4  -2   61.59    2.00
   4   4  -2   63.59    2.30
  -4   4   2   63.59    2.00
   4  -4  -2   65.19    1.90
  -4  -4   2   60.39    2.30
   4  -4  -2   64.69    1.70
  -4  -4   2   63.59    2.20
  -4   4  -2   59.19    2.20
  -4   4   3  175.68    4.50
   4   4  -3  188.98    4.70
  -4  -4  -3  179.28    4.30
   4  -4  -3  176.28    4.00
   4  -4  -3  181.88    4.40
  -4   4  -3  174.88    4.70
  -4  -4   3  177.28    4.50
  -4  -4   3  170.68    4.80
   4   4  -4  567.04   13.20
  -4   4   4  604.14   13.10
  -4  -4  -4  604.14   12.80
   4  -4  -4  606.64   12.50
   4  -4  -4  603.74   13.10
  -4  -4   4  603.54   12.80
  -4  -4   4  617.54   13.40
  -4   4  -4  615.84   13.40
   4   4  -5  133.49    5.20
  -4  -4  -5  132.59    4.20
  -4   4   5  128.19    4.80
  -4  -4   5  132.69    5.20
   4  -4  -5  135.19    4.80
  -4  -4   5  132.79    4.00
  -4   4  -5  129.19    5.30
  -4  -4  -6    1.80    2.00
   4   4  -6    6.00    3.20
  -4   4   6    1.20    2.60
  -4  -4   6    3.60    2.80
  -4   4  -6    2.40    3.50
   4  -4  -6    4.90    2.80
  -5  -4   0   -0.10    0.70
  -5  -4   0   -0.80    0.80
  -5   4   0    0.90    0.70
   5   4  -1   17.20    1.20
   5   4  -1   17.90    1.30
  -5   4   1   17.00    1.20
  -5  -4  -1   18.10    1.30
   5  -4  -1   16.30    0.90
  -5   4  -1   18.20    1.10
   5   4   1   15.20    1.10
  -5  -4   1   17.20    1.20
  -5  -4   1   15.50    1.20
  -5   4  -1   14.90    1.00
   5   4  -2  251.57    5.90
  -5   4   2  260.17    5.80
  -5   4   2  270.27    5.50
  -5  -4  -2  256.37    5.80
  -5   4  -2  262.17    5.90
   5  -4  -2  256.27    5.50
   5  -4  -2  262.47    5.60
  -5  -4   2  247.08    6.00
  -5  -4   2  260.97    5.90
  -5  -4  -3  163.78    4.30
  -5   4   3  168.68    3.70
   5   4  -3  164.38    4.60
  -5   4   3  166.28    4.40
  -5  -4   3  166.98    4.40
  -5  -4   3  171.58    4.70
   5  -4  -3  170.78    4.20
  -5   4  -3  173.08    4.60
  -5  -4  -4   68.19    2.90
  -5   4   4   70.29    3.20
   5   4  -4   68.39    3.40
  -5  -4   4   73.09    3.60
  -5  -4   4   71.19    2.90
  -5   4  -4   69.99    3.70
   5  -4  -4   68.19    2.30
   5  -4  -4   70.89    3.00
  -5  -4  -5  219.78    5.70
   5   4  -5  207.98    6.60
  -5   4   5  209.88    6.40
  -5  -4   5  220.08    6.60
   5  -4  -5  215.68    6.20
  -5   4  -5  216.88    6.80
  -5  -4   5  208.88    5.50
  -5   4   6    2.00    2.70
  -5  -4  -6    3.30    2.10
   5   4  -6   -0.10    3.00
   5  -4  -6    0.80    2.80
  -5   4  -6    0.50    3.40
  -5  -4   6    3.40    2.90
  -5   4  -6    7.20    2.50
  -6  -4   0   21.60    1.60
  -6   4   0   24.10    1.50
  -6  -4   0   21.10    1.50
  -6   4   1 1335.77   27.50
  -6  -4  -1 1343.77   27.60
   6   4  -1 1368.66   27.70
   6  -4  -1 1396.26   27.40
  -6  -4   1 1353.86   27.70
  -6  -4   1 1410.56   27.60
  -6   4  -1 1352.76   27.60
   6   4  -2    1.50    1.00
  -6  -4  -2    1.10    1.10
  -6   4   2    1.10    0.80
  -6   4   2    1.70    1.00
  -6   4  -2    1.80    1.10
  -6   4  -2    0.80    1.20
  -6  -4   2    1.80    1.10
   6  -4  -2    0.90    0.70
  -6  -4   2    3.90    1.20
   6  -4  -2    2.10    0.60
   6   4  -3  211.68    5.20
  -6   4   3  191.38    4.40
  -6  -4  -3  194.88    4.90
  -6   4   3  192.58    5.10
  -6  -4   3  199.68    5.10
  -6   4  -3  191.98    5.10
   6  -4  -3  195.08    4.80
  -6   4  -3  196.48    5.20
  -6  -4   3  193.98    5.30
  -6  -4  -4  133.09    4.00
   6   4  -4  131.59    4.40
  -6   4   4  131.19    4.30
  -6  -4   4  131.09    4.60
  -6  -4   4  121.29    4.00
   6  -4  -4  124.69    4.00
  -6   4  -4  127.59    4.20
  -6   4  -4  131.29    4.70
  -6  -4  -5  689.83   14.90
   6   4  -5  685.53   15.50
  -6   4   5  693.73   15.50
  -6  -4   5  678.93   15.70
   6  -4  -5  709.63   15.20
  -6   4  -5  686.13   15.20
  -6  -4   5  700.93   14.80
  -6   4  -5  679.93   15.70
   6   4  -6    4.10    3.20
  -6  -4  -6    4.80    2.20
  -6   4   6    3.80    2.80
  -6   4  -6    5.60    2.60
   6  -4  -6    0.10    2.80
  -6   4  -6    4.40    3.70
  -6  -4   6    7.30    3.00
  -7  -4   0    0.10    1.00
  -7   4   0    0.40    0.90
  -7  -4   0   -1.20    1.10
   7  -4   0   -0.20    0.70
  -7  -4  -1 1557.34   31.50
  -7   4   1 1546.65   31.50
   7   4  -1 1536.85   31.60
  -7  -4   1 1535.55   31.60
  -7   4  -1 1593.04   31.50
  -7  -4   1 1591.64   31.60
  -7   4   2   20.10    1.50
   7   4  -2   18.40    1.50
  -7   4   2   19.40    1.30
  -7  -4  -2   21.10    1.60
   7  -4  -2   16.40    1.20
  -7  -4   2   15.20    1.60
  -7   4  -2   12.30    1.50
  -7   4  -2   19.70    1.50
  -7  -4   2   15.00    1.50
  -7   4   3  938.81   19.50
   7   4  -3  887.21   19.40
  -7   4   3  962.60   18.90
  -7  -4  -3  933.81   19.30
  -7  -4   3  925.61   19.60
  -7   4  -3  925.41   19.50
  -7   4  -3  913.21   19.50
   7  -4  -3  943.51   18.90
  -7  -4   3  941.61   19.40
   7  -4  -3  929.51   19.10
  -7   4   4  147.19    4.80
  -7  -4  -4  146.19    4.40
   7   4  -4  136.29    4.70
  -7  -4   4  141.29    4.90
   7  -4  -4  143.69    4.30
  -7   4  -4  147.89    5.10
  -7  -4   4  133.99    4.40
  -7   4  -4  147.29    4.70
  -7   4   5  631.74   14.60
   7   4  -5  654.63   14.70
  -7  -4  -5  662.73   14.00
  -7   4  -5  641.14   14.30
  -7   4  -5  636.14   14.90
  -7  -4   5  647.34   14.90
   7  -4  -5  624.84   14.20
  -7  -4   5  631.94   13.90
  -7   4   6   -0.80    2.80
  -7  -4  -6   -0.20    2.30
   7   4  -6   -2.00    2.90
  -7  -4   6    0.20    3.00
  -7   4  -6    2.30    2.70
   7  -4  -6    1.80    2.80
  -7   4  -6    3.60    3.70
  -8  -4   0    1.60    1.20
  -8  -4   0    5.30    1.40
  -8   4   0    3.40    1.20
  -8   4   1  320.37    7.40
  -8  -4  -1  323.57    7.40
   8   4  -1  330.97    7.40
  -8  -4   1  323.07    7.50
  -8  -4   1  330.37    7.50
  -8   4  -1  325.87    7.40
   8  -4  -1  329.37    7.00
  -8   4   2   95.89    3.30
  -8  -4  -2   98.59    3.40
   8   4  -2  103.29    3.20
  -8   4   2   98.49    2.90
  -8   4  -2   99.79    3.50
   8  -4  -2   98.69    2.50
  -8  -4   2   98.29    3.60
   8  -4  -2   96.29    2.60
  -8  -4   2   98.49    3.40
  -8   4   3  419.46    8.80
  -8   4   3  406.36    9.40
  -8  -4  -3  414.96    9.20
   8   4  -3  404.36    9.30
  -8  -4   3  395.26    9.50
  -8   4  -3  411.06    9.40
   8  -4  -3  407.26    8.70
   8  -4  -3  393.16    8.80
  -8   4  -3  412.06    9.40
  -8  -4   3  405.46    9.30
  -8   4   4  227.58    6.40
   8   4  -4  237.08    6.30
  -8  -4  -4  226.98    6.00
  -8  -4   4  214.58    6.00
  -8  -4   4  220.38    6.60
  -8   4  -4  214.18    6.50
  -8   4  -4  221.28    6.30
   8  -4  -4  222.58    5.70
  -8   4   5  264.07    7.60
   8   4  -5  264.07    7.60
  -8  -4  -5  269.37    7.10
  -8  -4   5  257.07    7.90
  -8   4  -5  265.97    7.50
  -8   4  -5  266.67    8.10
   8  -4  -5  273.87    7.20
   8   4  -6    2.90    3.20
  -8   4   6    2.00    3.00
  -8  -4  -6    1.20    2.40
  -8  -4   6    8.40    3.20
  -8   4  -6    0.90    3.70
   8  -4  -6   -0.70    2.80
  -8   4  -6    1.50    2.80
  -9  -4   0   -0.40    1.30
  -9  -4   0    0.50    1.50
  -9   4   0    0.30    1.30
  -9   4   1   73.39    2.90
  -9  -4  -1   71.39    3.10
   9   4  -1   72.19    2.80
  -9  -4  -1   66.59    3.00
  -9  -4   1   70.29    3.00
  -9   4  -1   67.59    3.00
  -9  -4   1   72.19    3.00
  -9  -4  -2  160.18    4.70
  -9   4   2  162.18    4.30
   9   4  -2  155.18    4.40
  -9   4   2  164.88    4.70
  -9  -4   2  166.48    4.80
   9  -4  -2  162.58    4.00
  -9  -4   2  153.68    4.70
  -9   4  -2  168.48    4.70
  -9  -4  -3    2.70    1.80
   9   4  -3    2.70    1.70
  -9   4   3    3.80    1.40
  -9   4   3    3.50    1.90
   9  -4  -3    2.10    1.20
  -9  -4   3    4.10    1.80
  -9   4  -3    4.20    1.90
  -9  -4   3    4.50    2.00
   9   4  -4   49.70    3.40
  -9  -4  -4   50.99    3.50
  -9   4   4   42.60    3.10
  -9  -4   4   48.80    3.00
   9  -4  -4   41.70    2.70
  -9   4  -4   44.80    3.00
  -9  -4   4   41.10    3.20
   9   4  -5   39.70    3.40
  -9   4   5   30.50    3.30
  -9  -4  -5   33.80    2.80
   9  -4  -5   44.10    3.60
  -9   4  -5   36.30    3.20
  -9  -4   5   28.00    3.40
 -10  -4   0   81.39    3.60
  10   4   0   70.19    3.30
 -10  -4   0   75.29    3.30
 -10   4   0   78.49    3.20
 -10   4   1  368.46    8.40
 -10  -4  -1  364.26    8.40
 -10  -4  -1  356.96    8.50
  10   4  -1  356.56    8.20
 -10  -4   1  353.76    8.40
 -10  -4   1  354.46    8.50
 -10   4  -1  364.36    8.30
  10   4  -2    5.40    1.60
 -10   4   2    3.60    1.80
 -10  -4  -2    5.10    1.80
 -10   4   2    5.20    1.60
 -10   4  -2    4.30    1.80
 -10  -4   2    4.90    1.90
 -10  -4   2    4.40    1.80
 -10   4   3   62.29    3.80
 -10   4   3   57.49    2.90
 -10  -4  -3   65.99    3.60
  10   4  -3   60.39    3.10
 -10   4  -3   61.49    3.80
 -10  -4   3   59.39    3.90
 -10  -4   3   61.99    3.50
  10   4  -4  129.89    4.60
 -10   4   4  124.79    5.10
 -10  -4  -4  127.19    4.80
 -10  -4   4  115.19    5.30
 -10  -4   4  122.09    4.70
 -10   4  -4  120.09    5.00
 -10  -4  -5  132.39    5.20
  10   4  -5  134.59    5.60
 -10   4   5  136.19    6.10
 -10  -4   5  133.19    6.10
 -10   4  -5  136.39    5.60
 -11  -4   0   -0.40    2.00
  11   4   0    0.00    1.70
 -11   4   0   -0.40    1.70
 -11  -4   0    1.70    1.70
  11   4  -1  665.43   14.00
 -11  -4  -1  644.44   14.20
 -11  -4  -1  652.33   14.20
 -11   4   1  642.74   14.20
 -11   4  -1  660.63   14.20
 -11  -4   1  639.04   14.30
 -11  -4   1  632.24   14.10
 -11   4   2   39.80    2.40
 -11  -4  -2   29.60    2.50
 -11   4   2   34.70    2.60
  11   4  -2   36.30    2.60
 -11  -4   2   33.90    2.70
 -11  -4   2   35.30    2.70
 -11   4  -2   39.70    2.70
  11   4  -3  491.15   11.00
 -11   4   3  486.45   11.50
 -11   4   3  478.05   10.80
 -11  -4  -3  485.35   11.20
 -11  -4   3  477.75   11.30
 -11  -4   3  490.35   11.60
 -11   4  -3  488.65   11.40
  11   4  -4   72.79    3.90
 -11  -4  -4   66.69    4.20
 -11   4   4   66.79    4.70
 -11  -4   4   65.89    4.20
 -11  -4   4   63.19    4.80
 -11   4  -4   79.79    4.50
 -11   4   5  358.36   10.10
 -11  -4  -5  358.06    9.20
  11   4  -5  364.76    9.50
 -11  -4   5  346.27   10.10
 -11   4  -5  354.16    9.50
 -12   4   0    3.60    2.00
  12   4   0    3.90    2.00
 -12  -4   0    3.00    2.00
 -12  -4   0    2.60    2.20
 -12  -4  -1  252.67    6.90
 -12   4   1  247.08    6.70
  12   4  -1  271.37    6.50
 -12  -4  -1  260.97    7.20
 -12   4   1  262.57    7.00
 -12   4  -1  257.97    6.90
 -12  -4   1  260.07    7.10
 -12  -4   1  253.27    6.90
 -12   4   2   71.79    3.80
 -12   4   2   72.89    4.10
  12   4  -2   79.39    3.40
 -12  -4  -2   84.19    4.20
 -12  -4   2   76.69    4.10
 -12   4  -2   83.09    4.20
 -12  -4   2   76.29    4.30
 -12   4   3  348.47    9.30
 -12   4   3  346.97    8.60
 -12  -4  -3  357.06    9.00
  12   4  -3  370.06    8.60
 -12  -4   3  353.76    9.40
 -12   4  -3  365.56    9.10
 -12  -4   3  347.57    9.00
 -12  -4  -4   49.70    3.50
 -12   4   4   43.60    3.80
 -12   4  -4   40.30    3.40
 -12  -4   4   49.70    4.00
 -12  -4   4   48.00    3.60
 -13   4   0    1.10    2.20
 -13  -4   0   -1.10    2.30
  13   4   0    1.50    2.30
 -13  -4   0    0.80    2.50
 -13  -4  -1  112.39    4.90
 -13   4   1  122.69    4.80
 -13  -4  -1  119.19    5.20
 -13   4   1  113.89    4.90
 -13  -4   1  110.09    4.80
 -13   4  -1  120.09    4.90
 -13  -4   1  126.19    5.00
 -13  -4  -2   65.29    4.60
 -13  -4  -2   75.29    4.40
 -13   4   2   67.89    4.00
 -13   4   2   74.19    4.40
 -13  -4   2   61.59    4.50
 -13   4  -2   66.89    4.40
 -13  -4   2   69.69    4.40
 -13  -4  -3   31.40    3.10
 -13   4   3   29.30    3.40
 -13  -4   3   32.10    3.20
 -13   4  -3   26.20    3.00
 -13  -4   3   27.30    3.30
 -13  -4  -4   21.70    3.20
 -13   4   4   33.30    3.70
 -13   4  -4   25.20    3.30
 -13  -4   4   30.90    4.80
 -13  -4   4   29.20    3.70
 -14  -4   0   82.59    4.90
 -14  -4   0   88.59    4.70
 -14   4   0   88.89    4.70
 -14   4   1   38.90    3.20
 -14  -4  -1   44.30    3.60
 -14   4   1   37.00    3.20
 -14  -4  -1   39.90    3.30
 -14  -4   1   38.60    3.50
 -14   4  -1   43.30    3.30
 -14  -4   1   36.70    3.30
 -14   4   2   22.30    3.10
 -14  -4  -2   23.30    3.10
 -14   4   2   22.30    3.00
 -14  -4  -2   18.80    3.30
 -14  -4   2   20.30    3.20
 -14  -4   2   23.50    3.20
 -14   4  -2   19.20    3.00
 -14  -4  -3   -0.90    2.90
 -14  -4  -3   -1.30    3.10
 -14   4   3    8.70    3.10
 -14  -4   3    0.50    2.90
 -14  -4   3    2.00    2.90
 -14   4  -3    5.80    2.80
 -15   4   0    1.10    2.80
 -15  -4   0   -1.00    3.10
 -15   4   0   -1.90    2.90
 -15  -4   0    2.60    2.70
 -15   4   1  165.78    6.30
 -15  -4  -1  161.58    6.60
 -15  -4  -1  163.48    6.30
 -15   4   1  163.98    6.30
 -15   4  -1  176.38    6.30
 -15  -4   1  164.18    6.40
 -15  -4   1  162.48    6.60
 -15   4   2   27.60    3.50
 -15   4   2   28.40    3.20
 -15  -4  -2   28.60    3.50
 -15  -4  -2   27.90    3.90
 -15  -4   2   17.10    3.40
 -15   4  -2   24.20    3.40
 -15  -4   2   24.80    3.50
 -16   4   0   -0.80    3.00
 -16  -4   0    0.20    3.70
 -16  -4   0    1.10    3.10
 -16   4   0   -0.60    3.50
 -16  -4  -1   99.39    5.70
 -16  -4  -1  109.39    6.70
 -16   4   1  108.99    5.90
 -16   4   1  107.69    5.90
 -16  -4   1  101.09    5.90
 -16   4  -1   97.89    5.70
 -16  -4   1  119.69    6.40
   0   5   0   -6.80    0.40
   0   5   1    0.30    0.20
   0  -5   1    1.30    0.60
   0   5  -1    0.60    0.50
   0   5   1    1.10    0.30
   0  -5   1    0.90    0.50
   0  -5  -1    0.40    0.30
   0  -5  -2  214.68    4.60
   0  -5  -2  223.88    4.60
   0   5  -2  212.88    5.00
   0  -5   2  216.58    4.90
   0  -5  -2  220.48    4.50
   0   5   2  217.18    4.80
   0  -5  -3    1.70    0.70
   0  -5  -3    0.80    0.70
   0   5  -3    1.40    1.20
   0  -5  -3    3.50    1.10
   0  -5   3    1.60    1.00
   0   5   3   -0.70    1.00
   0  -5   3   -0.40    1.20
   0   5   4   53.79    2.80
   0  -5   4   53.49    3.00
   0  -5  -4   51.69    3.00
   0  -5  -4   56.09    2.20
   0   5  -4   48.70    3.10
   0  -5  -4   51.39    2.00
   0   5  -5    2.10    2.30
   0  -5  -5   -1.90    2.20
   0  -5  -5    0.30    1.30
   0  -5  -6   12.90    1.80
   0  -5  -6    6.90    3.20
   0   5  -6   13.90    3.50
  -1  -5   0   78.99    1.90
  -1  -5   0   76.59    1.80
   1   5   0   79.39    1.80
   1  -5   0   74.59    1.80
   1   5  -1 1658.43   32.10
  -1  -5  -1 1583.64   32.20
  -1  -5  -1 1565.24   32.00
  -1   5   1 1651.13   31.90
   1   5  -1 1620.04   32.20
   1  -5   1 1600.14   32.10
  -1  -5  -1 1623.64   32.00
   1   5   1 1582.54   32.10
   1  -5  -1 1617.74   31.90
  -1  -5   1 1624.54   32.10
  -1   5  -1 1525.95   32.10
  -1   5  -1 1597.14   32.10
  -1  -5   1 1613.74   32.10
  -1   5   2  128.89    3.00
  -1  -5  -2  128.59    2.90
   1  -5   2  123.19    3.10
  -1  -5  -2  128.99    2.80
   1  -5  -2  131.39    2.70
  -1   5  -2  122.39    3.30
   1  -5  -2  125.39    2.70
  -1  -5   2  123.79    3.20
   1  -5  -2  129.79    3.20
  -1  -5   2  129.79    3.30
   1  -5   3 2245.18   44.10
  -1  -5  -3 2192.28   43.80
  -1  -5  -3 2273.97   44.00
  -1   5   3 2143.39   44.10
  -1  -5  -3 2169.18   44.30
   1   5  -3 2180.08   44.40
   1  -5  -3 2227.48   43.60
  -1  -5   3 2144.59   44.40
   1  -5  -3 2211.78   43.80
  -1   5  -3 2130.79   44.30
  -1  -5   3 2248.48   44.10
   1  -5  -3 2223.28   44.30
  -1  -5  -4   13.20    2.00
   1   5  -4   16.20    2.00
  -1   5   4   14.40    1.70
  -1  -5  -4   11.10    1.20
  -1  -5  -4   14.80    1.30
  -1   5  -4   17.80    2.20
   1  -5  -4   14.30    1.90
  -1  -5   4   15.80    1.90
  -1  -5   4   13.20    1.50
  -1  -5  -5  338.87    7.50
  -1   5   5  335.47    8.40
  -1  -5  -5  330.57    8.60
   1   5  -5  323.17    8.70
  -1   5  -5  329.97    8.70
   1  -5  -5  328.97    7.40
  -1  -5   5  350.66    8.70
   1  -5  -5  337.07    8.60
  -1  -5  -6    3.20    3.30
  -1  -5  -6    3.40    1.60
   1   5  -6    3.80    3.30
  -1   5  -6    6.50    3.20
   1  -5  -6    1.20    2.90
   1  -5  -6    2.60    2.00
  -2  -5   0   -4.50    0.40
  -2  -5   0   -5.20    0.50
   2   5   0   -4.60    0.40
   2   5  -1 3815.42   76.29
  -2  -5  -1 3823.92   76.49
  -2   5   1 3835.02   75.99
   2  -5   1 3674.23   76.59
  -2   5   1 3859.11   75.99
  -2  -5  -1 3858.81   76.69
   2   5   1 3724.83   76.79
  -2   5  -1 3896.81   76.49
  -2  -5   1 3823.42   76.89
  -2  -5   1 3907.61   77.19
  -2   5   2    3.90    0.70
  -2  -5  -2    3.90    0.60
   2   5  -2    4.50    0.90
  -2  -5  -2    3.70    0.70
   2   5  -2    3.00    0.90
   2  -5  -2    4.60    0.40
   2  -5  -2    4.90    0.80
  -2  -5   2    5.10    0.90
  -2   5  -2    3.50    0.90
  -2  -5   2    4.40    1.00
  -2   5   3 1745.43   35.80
  -2  -5  -3 1768.72   35.60
   2   5  -3 1742.43   36.10
  -2   5  -3 1815.62   36.10
   2  -5  -3 1751.32   35.90
  -2  -5   3 1836.52   35.90
   2  -5  -3 1815.02   35.50
  -2  -5   3 1761.32   36.10
  -2  -5  -4   -0.70    1.70
  -2  -5  -4    0.60    1.10
  -2   5   4   -0.30    1.40
   2   5  -4    0.50    1.70
   2  -5  -4   -2.20    1.40
  -2  -5   4    0.20    1.20
  -2   5  -4   -0.40    1.80
  -2  -5   4    0.60    1.60
  -2   5   5  543.35   12.20
  -2  -5  -5  542.75   11.50
   2   5  -5  521.65   12.50
  -2  -5  -5  541.55   12.50
  -2  -5   5  528.55   11.60
   2  -5  -5  525.45   12.30
  -2  -5   5  538.25   12.50
  -2   5  -5  539.55   12.70
  -2   5   6    7.20    2.60
  -2  -5  -6    5.60    1.80
   2   5  -6    0.90    3.00
  -2   5  -6   10.30    3.30
  -2  -5   6    5.40    2.90
   2  -5  -6    1.10    2.90
   3   5   0   12.10    0.80
  -3  -5   0   10.60    0.90
  -3  -5   0   12.10    0.90
  -3  -5  -1 2256.47   44.10
  -3  -5  -1 2250.27   43.60
  -3   5   1 2180.98   43.80
   3   5  -1 2157.08   43.80
  -3  -5   1 2189.98   43.70
  -3   5  -1 2164.98   43.60
   3   5   1 2163.68   44.30
  -3  -5   1 2140.19   43.70
   3   5  -2  174.08    4.40
  -3  -5  -2  177.28    4.00
  -3   5   2  178.18    4.00
   3   5  -2  187.48    4.30
   3  -5  -2  183.58    4.10
  -3  -5   2  177.78    4.30
  -3  -5   2  174.08    4.40
   3   5   2  178.18    4.10
  -3   5  -2  182.08    4.30
   3  -5  -2  181.58    3.70
  -3   5   3 2332.47   47.10
  -3  -5  -3 2333.67   47.10
  -3  -5  -3 2275.27   46.90
   3   5  -3 2363.56   47.40
  -3   5  -3 2353.36   47.30
  -3  -5   3 2356.76   47.10
   3  -5  -3 2434.36   47.10
   3  -5  -3 2378.56   46.70
  -3  -5   3 2305.17   47.30
   3   5  -4   14.40    2.00
  -3  -5  -4   13.60    1.40
  -3   5   4   12.50    1.70
  -3  -5   4   14.00    2.00
  -3   5  -4   10.50    2.10
   3  -5  -4   13.10    1.70
  -3  -5   4   11.90    1.50
   3   5  -5  663.43   15.30
  -3  -5  -5  681.83   14.30
  -3   5   5  662.13   14.90
   3  -5  -5  685.03   14.90
  -3  -5   5  668.53   14.40
  -3  -5   5  707.23   15.30
  -3   5  -5  658.33   15.20
   3   5  -6   -0.10    3.10
  -3  -5  -6    0.40    1.80
  -3   5   6   -4.40    2.40
  -3  -5   6    0.40    2.60
   3  -5  -6    4.50    2.90
  -3   5  -6    2.10    3.20
  -4  -5   0    2.50    0.70
   4   5   0   -0.90    0.50
  -4   5   0   -0.50    0.50
  -4  -5   0   -1.50    0.60
  -4  -5  -1    5.00    0.80
   4   5  -1    4.50    0.90
  -4   5   1    4.40    0.60
  -4  -5  -1    3.50    0.70
  -4   5  -1    6.00    0.70
  -4  -5   1    4.90    0.80
   4   5   1    2.70    0.60
  -4  -5   1    2.80    0.80
   4  -5  -1    4.30    0.40
  -4   5   2  142.79    3.00
  -4  -5  -2  136.69    3.40
   4   5  -2  135.09    3.60
  -4   5   2  135.69    3.30
  -4  -5   2  131.39    3.50
  -4   5  -2  134.49    3.50
   4  -5  -2  138.99    3.00
   4  -5  -2  141.59    3.30
  -4  -5   2  134.09    3.70
  -4  -5  -3  341.67    7.50
   4   5  -3  345.97    8.00
  -4   5   3  342.07    7.70
  -4  -5   3  335.37    7.70
   4  -5  -3  353.46    7.20
  -4   5  -3  352.46    7.90
   4  -5  -3  342.97    7.60
  -4  -5   3  342.97    8.00
  -4   5   4   39.40    2.60
   4   5  -4   41.20    3.10
  -4  -5  -4   44.90    2.30
  -4  -5   4   43.80    2.90
  -4   5  -4   43.80    3.10
  -4  -5   4   42.30    2.50
   4  -5  -4   37.30    2.70
  -4  -5  -5   86.69    3.30
  -4   5   5   79.99    4.00
   4   5  -5   84.99    4.60
  -4   5  -5   84.29    4.60
  -4  -5   5   88.89    3.40
  -4  -5   5   85.19    4.50
   4  -5  -5   82.19    4.00
   4   5  -6    9.40    3.30
  -4   5   6    8.90    2.80
  -4  -5  -6   11.90    2.10
   4  -5  -6    9.80    2.90
  -4  -5   6    6.80    2.90
  -4   5  -6   10.80    3.60
  -5  -5   0  117.09    3.10
  -5  -5   0  116.79    3.00
  -5   5   0  116.99    2.90
   5   5  -1  257.97    5.80
  -5  -5  -1  247.08    5.50
   5   5  -1  254.07    5.80
  -5  -5  -1  260.47    5.60
  -5   5   1  243.78    5.40
   5   5   1  248.28    5.50
   5  -5  -1  251.07    5.20
  -5   5  -1  235.78    5.50
  -5  -5   1  240.58    5.60
  -5  -5   1  245.28    5.60
  -5   5  -1  254.37    5.30
   5   5  -2   26.90    1.80
  -5   5   2   22.80    1.10
  -5   5   2   22.80    1.60
  -5  -5  -2   22.60    1.60
  -5   5  -2   23.90    1.80
  -5  -5   2   24.00    1.60
   5  -5  -2   23.50    1.30
   5  -5  -2   23.30    1.00
  -5  -5   2   25.30    1.70
  -5  -5  -3  628.34   13.30
   5   5  -3  619.84   13.70
  -5   5   3  655.53   13.50
   5  -5  -3  621.24   13.30
   5  -5  -3  652.83   13.00
  -5  -5   3  641.24   13.70
  -5   5  -3  645.74   13.70
  -5  -5   3  639.74   13.50
  -5  -5  -4   10.40    1.60
   5   5  -4    8.60    2.00
  -5   5   4    8.10    1.80
  -5  -5   4   15.90    2.10
  -5   5  -4   11.40    2.20
  -5  -5   4    8.90    1.70
   5  -5  -4    6.30    1.70
   5   5  -5   57.19    4.20
  -5   5   5   56.19    3.80
  -5  -5  -5   57.39    3.10
  -5   5  -5   52.39    3.80
   5  -5  -5   58.49    3.60
  -5  -5   5   58.69    4.10
  -5  -5   5   56.99    3.00
  -5   5   6    0.10    2.70
   5   5  -6    5.80    3.20
  -5  -5  -6   10.60    2.20
  -5   5  -6    6.40    3.50
  -5   5  -6    9.50    2.60
  -5  -5   6    9.20    3.10
   5  -5  -6    7.70    2.80
  -6  -5   0   -0.80    0.80
  -6  -5   0    1.10    1.00
  -6   5   0    0.10    0.80
  -6  -5  -1 1587.44   31.40
   6   5  -1 1548.15   31.60
  -6  -5  -1 1549.54   31.40
  -6   5   1 1547.55   31.30
   6  -5  -1 1569.14   31.10
  -6   5  -1 1577.64   31.20
  -6   5  -1 1518.55   31.40
  -6  -5   1 1588.34   31.50
  -6  -5   1 1535.95   31.50
  -6   5   2   19.50    1.10
  -6  -5  -2   18.00    1.40
   6   5  -2   20.80    1.60
  -6   5   2   18.30    1.30
  -6  -5   2   18.60    1.50
   6  -5  -2   16.30    1.20
  -6  -5   2   20.30    1.60
   6  -5  -2   18.80    1.10
  -6   5  -2   19.30    1.50
  -6   5  -2   16.40    1.50
  -6   5   3  736.73   15.10
  -6  -5  -3  736.73   15.60
  -6   5   3  738.93   15.70
   6   5  -3  757.42   15.90
   6  -5  -3  752.92   15.50
   6  -5  -3  746.43   15.20
  -6  -5   3  757.32   15.80
  -6  -5   3  740.23   15.90
  -6   5  -3  760.12   15.90
  -6   5  -3  740.53   15.80
  -6   5   4    1.00    1.70
   6   5  -4    1.60    1.80
  -6  -5  -4    0.30    1.50
  -6   5  -4   -3.60    2.10
   6  -5  -4    0.50    1.50
  -6  -5   4    0.10    1.90
  -6  -5   4   -0.70    1.60
  -6   5  -4    0.70    1.80
  -6  -5  -5  227.58    5.90
  -6   5   5  215.18    6.60
   6   5  -5  223.78    6.80
  -6   5  -5  213.38    6.90
   6  -5  -5  223.88    6.20
  -6   5  -5  218.98    6.40
  -6  -5   5  214.98    6.80
  -6  -5   5  225.38    6.00
   6   5  -6   23.40    3.50
  -6   5   6   22.60    3.20
  -6  -5  -6   21.20    2.40
   6  -5  -6   22.80    3.20
  -6   5  -6   18.80    4.00
  -6  -5   6   19.60    3.30
  -6   5  -6   22.30    3.00
  -7  -5   0    3.80    1.10
  -7  -5   0    4.30    1.30
  -7   5   0    2.40    1.00
  -7  -5  -1 1449.76   28.40
  -7   5   1 1392.86   28.30
  -7  -5  -1 1393.16   28.40
   7   5  -1 1379.26   28.60
  -7  -5   1 1376.16   28.50
  -7  -5   1 1407.56   28.40
  -7   5  -1 1397.16   28.40
  -7   5   2   97.19    3.10
  -7   5   2  103.49    2.70
   7   5  -2   98.79    3.20
  -7  -5  -2  104.49    3.20
  -7  -5   2   95.29    3.30
   7  -5  -2   96.79    2.80
   7  -5  -2  101.59    2.50
  -7   5  -2  100.49    3.30
  -7  -5   2   98.59    3.40
  -7   5  -2  101.99    3.10
  -7  -5  -3 1271.07   25.80
   7   5  -3 1263.27   26.10
  -7   5   3 1271.57   25.40
  -7   5   3 1269.17   26.00
  -7   5  -3 1255.87   26.00
  -7  -5   3 1271.27   26.20
  -7  -5   3 1269.77   26.00
   7  -5  -3 1215.88   25.60
  -7   5  -3 1277.17   26.00
  -7  -5  -4    7.20    1.70
   7   5  -4    6.90    2.10
  -7   5   4    8.30    2.00
  -7  -5   4    8.50    2.10
  -7   5  -4   10.10    2.10
   7  -5  -4    9.50    1.70
  -7   5  -4   10.10    2.40
  -7  -5   4    7.60    1.90
   7   5  -5  699.63   15.90
  -7   5   5  699.33   15.80
  -7  -5  -5  722.63   15.20
  -7  -5   5  723.53   16.10
   7  -5  -5  703.63   15.40
  -7   5  -5  709.13   15.60
  -7   5  -5  674.53   16.00
  -7  -5   5  694.93   15.20
  -7  -5  -6   -2.50    2.20
  -7   5   6   -2.10    2.70
   7   5  -6    0.50    3.10
   7  -5  -6    0.10    2.80
  -7   5  -6    3.90    2.80
  -7  -5   6    1.00    3.00
  -7   5  -6    0.60    3.70
  -8  -5   0    0.30    1.20
  -8   5   0    0.20    1.20
  -8  -5   0   -1.80    1.30
  -8  -5  -1   52.19    2.50
   8   5  -1   47.00    2.50
  -8   5   1   45.60    2.30
  -8  -5  -1   49.10    2.60
  -8  -5   1   45.20    2.50
  -8   5  -1   44.90    2.40
   8  -5  -1   48.40    1.90
  -8  -5   1   45.30    2.50
  -8   5   2   39.80    2.40
  -8  -5  -2   43.30    2.50
   8   5  -2   41.50    2.50
  -8   5   2   40.70    2.00
  -8  -5   2   42.20    2.70
  -8  -5   2   40.90    2.60
   8  -5  -2   40.30    1.50
  -8   5  -2   42.90    2.70
  -8   5   3  595.64   12.00
   8   5  -3  591.84   12.60
  -8  -5  -3  556.74   12.40
  -8   5   3  590.84   12.60
   8  -5  -3  549.74   12.00
  -8  -5   3  573.44   12.80
  -8  -5   3  563.14   12.50
  -8   5  -3  568.34   12.50
  -8   5  -3  564.74   12.60
  -8  -5  -4   18.40    2.10
  -8   5   4   18.40    2.40
   8   5  -4   18.00    2.40
  -8   5  -4   17.10    2.40
  -8  -5   4   15.70    2.20
  -8   5  -4   21.30    2.70
  -8  -5   4   15.30    2.50
   8  -5  -4   18.70    1.90
  -8   5   5  154.08    5.90
   8   5  -5  168.18    6.00
  -8  -5  -5  173.88    5.20
   8  -5  -5  167.08    5.30
  -8   5  -5  167.88    6.40
  -8  -5   5  173.28    5.60
  -8  -5   5  165.38    6.20
  -8   5  -5  161.28    5.80
  -8   5   6    2.20    3.00
  -8  -5  -6    4.70    2.30
   8   5  -6    6.20    3.20
   8  -5  -6    4.70    2.90
  -8  -5   6    2.40    3.20
  -8   5  -6    1.50    3.80
  -8   5  -6    3.50    2.90
  -9  -5   0   73.69    3.00
  -9  -5   0   67.29    3.10
  -9   5   0   70.59    2.90
  -9   5   1    0.00    1.30
   9   5  -1    1.00    1.50
  -9  -5  -1    0.30    1.40
  -9  -5  -1   -1.10    1.60
  -9   5  -1    1.70    1.40
  -9  -5   1   -0.90    1.50
  -9  -5   1   -0.10    1.50
  -9   5   2   -0.80    1.40
   9   5  -2   -0.10    1.50
  -9  -5  -2    1.90    1.60
  -9   5   2    0.20    1.30
  -9  -5   2    2.40    1.70
   9  -5  -2    2.20    0.90
  -9   5  -2    0.10    1.60
  -9  -5   2    2.00    1.70
  -9   5   3   56.09    3.20
  -9   5   3   47.20    2.40
   9   5  -3   40.50    3.00
  -9  -5  -3   40.90    3.00
  -9   5  -3   47.60    3.20
  -9  -5   3   44.70    3.10
  -9  -5   3   49.40    3.50
   9   5  -4    5.10    2.20
  -9   5   4    2.20    2.20
  -9  -5  -4    5.60    2.10
  -9   5  -4    6.20    2.30
  -9  -5   4    3.40    2.30
  -9  -5   4    4.90    2.30
   9  -5  -4    3.70    1.70
  -9   5   5    6.00    2.70
  -9  -5  -5    4.60    2.30
   9   5  -5    7.90    2.80
  -9   5  -5    8.60    2.70
   9  -5  -5    6.60    2.70
  -9  -5   5    3.80    2.90
 -10  -5   0   -1.40    1.60
 -10  -5   0    2.70    1.80
  10   5   0   -1.10    1.80
 -10   5   0   -0.50    1.50
 -10   5   1  502.15   11.00
 -10  -5  -1  500.55   11.10
  10   5  -1  484.75   11.00
 -10  -5  -1  478.15   11.10
 -10  -5   1  493.05   11.00
 -10  -5   1  501.05   11.20
 -10   5  -1  507.15   11.00
 -10  -5  -2   10.20    1.90
  10   5  -2   17.60    2.00
 -10   5   2   10.90    1.90
 -10   5   2   13.10    1.70
 -10  -5   2   14.70    2.10
 -10  -5   2   15.70    2.20
 -10   5  -2   14.60    2.10
 -10  -5  -3   94.69    3.90
 -10   5   3   87.39    4.10
  10   5  -3   90.09    3.70
 -10   5   3   88.89    3.30
 -10  -5   3   88.49    4.10
 -10   5  -3   95.79    4.20
 -10  -5   3   86.09    4.40
 -10  -5  -4   -2.70    2.20
  10   5  -4   -1.90    2.10
 -10   5   4    0.20    2.40
 -10  -5   4   -2.10    2.40
 -10  -5   4   -1.40    2.20
 -10   5  -4    1.90    2.40
  10   5  -5   27.30    3.20
 -10   5   5   27.70    3.40
 -10  -5  -5   27.20    2.80
 -10  -5   5   30.80    3.60
 -10   5  -5   30.60    3.30
 -11   5   0    3.90    1.80
  11   5   0    2.30    1.90
 -11  -5   0    1.70    1.80
 -11  -5   0    0.00    2.00
 -11  -5  -1  595.94   13.10
 -11  -5  -1  586.64   13.20
 -11   5   1  603.34   13.00
  11   5  -1  590.54   12.90
 -11  -5   1  591.04   13.20
 -11   5  -1  586.84   13.00
 -11  -5   1  578.14   13.10
 -11   5   2   33.20    2.60
 -11  -5  -2   29.20    2.50
 -11  -5  -2   33.70    2.70
  11   5  -2   34.30    2.80
 -11   5   2   33.00    2.30
 -11   5  -2   31.30    2.60
 -11  -5   2   32.70    2.70
 -11  -5   2   31.60    2.60
  11   5  -3  431.26   10.30
 -11   5   3  434.66   10.00
 -11  -5  -3  446.76   10.50
 -11   5   3  452.35   10.80
 -11  -5   3  462.85   11.00
 -11   5  -3  459.85   10.70
 -11  -5   3  438.76   10.50
 -11  -5  -4    3.00    2.40
  11   5  -4    6.90    2.40
 -11   5   4    5.00    2.70
 -11  -5   4    6.80    2.60
 -11   5  -4   -0.90    2.50
 -11  -5   4    2.90    2.80
  11   5  -5  442.26   11.00
 -11  -5  -5  430.46   10.50
 -11   5   5  421.66   11.40
 -11  -5   5  415.96   11.40
 -11   5  -5  427.86   10.90
  12   5   0   -0.60    1.90
 -12  -5   0    0.40    2.10
 -12  -5   0   -1.00    2.20
 -12   5   0    2.40    2.00
  12   5  -1  119.99    4.20
 -12  -5  -1  112.69    4.80
 -12  -5  -1  110.19    4.60
 -12   5   1  113.99    4.60
 -12   5  -1  124.49    4.60
 -12  -5   1  111.99    4.70
 -12  -5   1  120.49    4.60
 -12   5   2    5.90    2.10
  12   5  -2   12.20    2.00
 -12   5   2    7.70    2.30
 -12  -5  -2   14.40    2.40
 -12  -5  -2   13.80    2.70
 -12  -5   2    9.00    2.40
 -12   5  -2    9.50    2.40
 -12  -5   2    6.20    2.40
 -12   5   3  365.16   10.80
 -12  -5  -3  382.06    9.40
 -12   5   3  368.76    9.60
  12   5  -3  385.96    9.10
 -12  -5   3  371.76    9.80
 -12   5  -3  358.86    9.40
 -12  -5   3  382.66    9.40
  12   5  -4    1.00    2.40
 -12   5   4    1.70    2.80
 -12  -5  -4    1.30    2.60
 -12   5  -4    1.10    2.70
 -12  -5   4    1.40    2.70
 -12  -5   4    4.10    3.00
 -13  -5   0   39.70    3.20
 -13   5   0   34.50    2.80
 -13  -5   0   31.30    2.90
  13   5   0   37.40    3.00
 -13   5   1   51.19    3.30
  13   5  -1   45.50    3.70
 -13  -5  -1   48.30    3.30
 -13  -5  -1   46.40    3.40
 -13   5   1   52.19    3.20
 -13  -5   1   51.59    3.40
 -13  -5   1   45.40    3.40
 -13   5  -1   54.79    3.30
 -13  -5  -2   -0.60    2.40
 -13  -5  -2    4.20    2.80
 -13   5   2    4.50    2.40
 -13   5   2    1.60    2.40
 -13  -5   2    0.40    2.50
 -13   5  -2   -0.30    2.50
 -13  -5   2    7.50    2.70
 -13   5   3    9.50    2.90
 -13  -5  -3    9.80    3.10
 -13  -5  -3    8.10    2.80
 -13   5  -3   13.00    2.90
 -13  -5   3   10.30    2.80
 -13  -5   3   -0.70    2.80
 -13  -5  -4   -0.80    2.80
 -13   5   4    0.10    3.00
 -13   5  -4    2.90    3.00
 -13  -5   4    3.10    3.30
 -13  -5   4    4.80    3.00
 -14  -5   0    1.60    2.50
 -14  -5   0   -1.30    2.90
 -14   5   0    2.30    2.50
 -14  -5  -1   61.09    4.00
 -14   5   1   51.09    3.60
 -14  -5  -1   54.69    3.60
 -14   5   1   54.39    3.60
 -14  -5   1   54.09    3.70
 -14   5  -1   52.19    3.60
 -14  -5   1   54.19    3.80
 -14   5   2    2.50    2.70
 -14   5   2    8.70    2.70
 -14  -5  -2    6.60    3.10
 -14  -5  -2   11.80    2.90
 -14  -5   2    7.00    2.90
 -14  -5   2    6.50    2.90
 -14   5  -2   10.40    2.90
 -14  -5  -3   -1.60    2.80
 -14  -5  -3   -1.20    3.40
 -14   5   3   -0.10    2.90
 -14   5  -3   -0.60    2.80
 -14  -5   3   -0.20    2.90
 -14  -5   3    1.50    3.00
 -15  -5   0    3.20    2.80
 -15  -5   0    1.60    3.20
 -15   5   0    0.50    2.80
 -15   5   1  151.58    6.00
 -15  -5  -1  159.18    6.10
 -15   5   1  157.88    6.20
 -15  -5  -1  150.58    6.50
 -15   5  -1  143.09    6.00
 -15  -5   1  152.18    6.60
 -15  -5   1  156.38    6.20
 -15   5   2    7.30    2.90
 -15  -5  -2   12.00    3.10
 -15   5   2    3.80    3.00
 -15  -5  -2    8.60    3.50
 -15  -5   2   10.90    3.40
 -15  -5   2    9.90    3.20
 -15   5  -2    4.80    3.10
 -16  -5   0    2.70    3.70
 -16   5   0    0.40    3.40
 -16   5   0    0.00    3.10
 -16  -5   0   -1.20    3.00
 -16  -5  -1   94.09    6.20
 -16  -5  -1   82.99    5.60
 -16   5   1   87.89    5.50
 -16   5   1   93.39    5.70
 -16  -5   1   99.79    6.30
 -16  -5   1   89.39    5.60
 -16   5  -1   88.49    5.60
   0   6   0   44.70    1.20
   0  -6   0   45.60    1.40
   0  -6   1    0.40    0.60
   0  -6   1    0.30    0.50
   0   6  -1    1.00    0.60
   0   6  -1    0.30    0.50
   0  -6  -1    0.10    0.40
   0   6  -2  740.13   15.10
   0  -6  -2  725.13   14.60
   0  -6  -2  752.82   14.50
   0  -6   2  701.43   15.10
   0  -6  -2  721.43   14.50
   0  -6   2  727.33   15.00
   0   6   2  727.43   14.80
   0  -6  -3    1.00    0.60
   0   6   3    1.50    1.00
   0  -6  -3    1.60    1.20
   0   6  -3   -0.20    1.20
   0  -6   3    2.60    1.10
   0  -6   3    1.00    1.30
   0  -6  -3    1.20    0.60
   0   6   4  208.68    5.50
   0  -6   4  214.68    5.90
   0  -6   4  213.18    5.30
   0  -6  -4  207.38    4.80
   0  -6  -4  208.68    5.70
   0   6  -5    3.10    2.40
   0  -6  -5   -0.20    1.20
   0  -6  -5    0.30    2.30
   0  -6  -6   16.20    3.30
   0   6  -6   17.20    3.50
  -1  -6   0    0.40    0.30
   1   6   0    0.50    0.30
   1  -6   0    1.10    0.50
  -1  -6   0    0.20    0.50
  -1  -6  -1 1239.38   24.70
   1   6  -1 1266.57   24.90
  -1   6   1 1251.47   24.70
   1  -6  -1 1240.18   24.60
   1   6   1 1229.18   24.80
  -1   6  -1 1194.48   24.80
  -1   6  -1 1252.77   24.90
  -1  -6   1 1241.38   24.80
  -1  -6   1 1218.18   24.90
   1   6  -2    2.70    0.90
  -1  -6  -2    2.70    0.50
  -1  -6  -2    2.40    0.50
   1  -6   2    2.30    0.80
  -1   6   2    1.90    0.60
  -1  -6  -2    3.80    0.50
  -1   6  -2    1.40    0.90
  -1  -6   2    1.00    0.90
  -1  -6   2    2.80    0.90
   1   6  -3  867.91   18.10
  -1  -6  -3  890.01   17.60
  -1   6   3  842.62   17.80
  -1  -6  -3  866.61   17.50
   1  -6   3  882.61   17.90
  -1  -6   3  851.41   18.10
   1  -6  -3  851.81   18.00
   1  -6  -3  871.41   17.40
  -1  -6   3  877.91   17.90
  -1   6  -3  861.11   18.10
   1  -6  -3  866.51   17.40
  -1  -6  -4   18.50    1.30
  -1  -6  -4   17.20    2.10
  -1   6   4   19.30    1.80
   1   6  -4   21.50    2.20
  -1  -6  -4   18.00    2.10
  -1   6  -4   18.50    2.20
  -1  -6   4   19.40    1.70
  -1  -6   4   17.70    2.00
   1  -6  -4   16.10    1.90
   1  -6  -4   21.20    1.20
   1   6  -5   72.49    4.40
  -1  -6  -5   73.69    4.20
  -1  -6  -5   74.39    2.70
  -1   6   5   69.19    3.80
   1  -6  -5   71.69    2.60
  -1   6  -5   71.99    4.50
   1  -6  -5   76.99    4.10
  -1  -6   5   76.19    4.20
   1   6  -6   70.79    5.10
  -1  -6  -6   72.99    3.80
  -1   6  -6   70.09    5.60
   1  -6  -6   75.59    5.20
  -2  -6   0   -1.30    0.50
   2   6   0   -1.30    0.50
  -2  -6   0   -1.70    0.50
   2  -6   0   -1.40    0.50
  -2  -6  -1 2037.10   41.40
   2   6  -1 2169.28   41.30
  -2  -6  -1 2049.09   41.70
   2   6  -1 2107.29   41.50
   2  -6   1 2020.10   41.30
  -2  -6   1 2080.39   41.30
   2   6   1 2011.70   41.60
  -2   6  -1 2078.29   41.20
  -2  -6   1 2057.39   41.30
  -2  -6  -2    0.40    0.60
  -2  -6  -2    0.70    0.60
  -2   6   2   -0.90    0.60
   2   6  -2    1.10    0.90
   2  -6   2    0.50    0.90
  -2  -6  -2    0.40    0.60
  -2   6  -2   -2.00    0.80
  -2  -6   2    0.00    0.90
  -2   6  -2    0.40    0.90
   2   6   2    0.10    0.60
  -2  -6   2    0.70    0.90
   2   6  -3 2227.38   45.50
  -2   6   3 2213.18   45.20
  -2  -6  -3 2234.38   45.00
  -2   6  -3 2236.88   45.50
   2  -6  -3 2269.87   44.80
  -2  -6   3 2237.88   45.50
  -2  -6   3 2302.27   45.30
   2  -6  -3 2328.87   44.80
   2  -6  -3 2244.48   45.30
   2   6  -4   37.20    2.90
  -2  -6  -4   36.80    1.90
  -2   6   4   36.50    2.50
  -2  -6  -4   37.00    2.00
   2  -6  -4   35.70    1.60
  -2  -6   4   43.40    3.00
   2  -6  -4   39.40    1.60
  -2  -6   4   39.00    2.30
   2  -6  -4   41.10    2.60
  -2   6  -4   38.60    2.90
  -2  -6  -5  754.82   15.90
   2   6  -5  764.12   17.10
  -2   6   5  775.92   16.70
   2  -6  -5  758.82   15.70
   2  -6  -5  761.92   16.70
  -2  -6   5  774.32   16.30
  -2  -6   5  800.82   17.10
  -2   6  -5  752.92   17.00
  -2   6   6   -1.50    2.40
   2   6  -6    3.10    3.20
  -2  -6  -6   -0.60    1.70
  -2   6  -6    0.40    3.20
   2  -6  -6    3.30    2.90
  -2  -6   6    0.80    2.80
  -3  -6   0    0.00    0.50
   3   6   0    0.10    0.50
  -3  -6   0   -0.10    0.60
  -3   6   1 1998.00   39.80
  -3  -6  -1 1980.80   39.70
  -3  -6  -1 1981.90   39.70
   3   6  -1 2037.40   40.10
  -3  -6   1 2004.10   39.90
  -3   6  -1 2041.00   39.70
   3   6   1 1950.70   40.10
  -3  -6   1 1950.10   39.90
   3   6  -2   86.29    2.70
  -3  -6  -2   88.69    2.30
  -3   6   2   88.29    2.30
   3  -6  -2   87.79    2.40
  -3   6  -2   88.39    2.60
  -3  -6   2   90.29    2.70
   3   6   2   86.89    2.40
  -3  -6   2   85.19    2.70
  -3   6   3 1401.66   28.80
   3   6  -3 1428.76   29.20
  -3  -6  -3 1407.96   28.60
   3  -6  -3 1449.55   28.40
   3  -6  -3 1425.06   28.90
  -3  -6   3 1428.86   29.20
  -3   6  -3 1430.46   29.10
  -3  -6   3 1421.96   29.00
  -3  -6  -4    0.20    1.20
   3   6  -4   -2.60    1.70
  -3   6   4    2.00    1.50
  -3  -6   4    1.70    1.70
  -3  -6   4   -2.20    1.40
   3  -6  -4   -0.50    0.70
   3  -6  -4    0.20    1.50
  -3   6  -4    0.90    1.90
  -3  -6  -5  116.69    3.70
   3   6  -5  125.69    5.20
  -3   6   5  124.09    4.60
   3  -6  -5  120.59    4.60
  -3  -6   5  123.39    5.00
  -3  -6   5  121.99    4.10
  -3   6  -5  120.79    5.30
   3   6  -6   32.80    3.70
  -3  -6  -6   37.10    2.30
  -3   6   6   36.30    3.30
   3  -6  -6   38.90    3.60
  -3  -6   6   40.40    3.60
  -3   6  -6   38.30    4.00
  -4  -6   0  117.49    3.00
   4   6   0  116.99    2.90
  -4  -6   0  116.19    2.90
  -4   6   0  120.39    2.80
  -4  -6  -1  142.39    3.40
   4   6  -1  143.49    3.70
  -4  -6  -1  139.79    3.30
  -4   6   1  144.29    3.10
  -4   6  -1  143.49    3.30
  -4  -6   1  143.89    3.50
  -4  -6   1  137.59    3.50
   4   6   1  138.09    3.30
  -4   6   2  288.27    6.20
  -4  -6  -2  283.67    6.30
  -4   6   2  295.07    5.90
   4   6  -2  287.27    6.60
  -4   6  -2  289.47    6.50
  -4  -6   2  286.77    6.50
  -4  -6   2  284.47    6.60
   4  -6  -2  303.57    6.30
   4   6  -3  103.89    3.60
  -4   6   3  107.79    3.20
  -4  -6  -3  112.09    3.20
  -4  -6  -3  108.99    3.00
   4  -6  -3  107.19    2.50
  -4   6  -3  108.89    3.50
  -4  -6   3  108.39    3.60
   4  -6  -3  105.69    3.10
  -4  -6   3  110.39    3.40
  -4   6   4  119.49    3.90
  -4  -6  -4  119.79    3.50
   4   6  -4  121.79    4.30
   4  -6  -4  121.89    2.90
  -4  -6   4  115.39    4.20
   4  -6  -4  118.59    3.80
  -4  -6   4  124.79    3.90
  -4   6  -4  116.89    4.40
  -4   6   5  194.18    5.80
   4   6  -5  185.78    6.30
  -4  -6  -5  186.38    5.00
  -4   6  -5  189.08    6.50
  -4  -6   5  188.28    5.20
  -4  -6   5  197.88    6.20
   4  -6  -5  184.38    5.70
   4   6  -6   10.90    3.30
  -4   6   6   13.50    2.80
  -4  -6  -6   10.70    2.00
  -4   6  -6   14.10    3.80
   4  -6  -6   13.50    3.00
  -4  -6   6    7.60    3.00
  -5  -6   0   -0.30    0.80
  -5  -6   0    0.40    0.90
   5   6   0    0.70    0.70
  -5   6   0    0.60    0.70
   5   6  -1  216.28    5.30
  -5  -6  -1  221.98    5.00
  -5  -6  -1  217.18    4.90
  -5   6   1  213.58    4.80
  -5   6  -1  216.48    4.80
  -5  -6   1  218.18    5.10
  -5  -6   1  214.08    5.10
   5   6   1  229.78    5.10
  -5   6   2   59.89    2.10
  -5   6   2   66.89    1.80
  -5  -6  -2   60.69    2.20
   5   6  -2   64.09    2.50
   5  -6  -2   77.49    2.00
   5  -6  -2   63.29    1.60
  -5  -6   2   66.39    2.60
  -5  -6   2   64.69    2.50
  -5   6  -2   63.39    2.40
  -5   6   3  163.48    4.30
   5   6  -3  163.28    4.60
  -5  -6  -3  160.98    4.10
  -5  -6   3  161.78    4.70
  -5   6  -3  166.18    4.60
   5  -6  -3  164.58    3.60
   5  -6  -3  163.98    4.10
  -5  -6   3  163.28    4.50
  -5   6   4   36.40    2.70
   5   6  -4   39.50    2.80
  -5  -6  -4   36.30    2.40
  -5   6  -4   35.70    2.80
  -5  -6   4   35.10    2.60
  -5  -6   4   38.70    2.40
   5  -6  -4   34.00    2.50
  -5   6   5    9.60    2.30
   5   6  -5   13.90    2.70
  -5  -6  -5   15.10    1.90
  -5  -6   5   15.10    2.60
  -5   6  -5   18.70    3.00
   5  -6  -5   16.90    2.40
  -5  -6   5   16.20    2.00
   5   6  -6   85.69    5.50
  -5  -6  -6   84.59    3.70
  -5   6   6   76.79    4.90
  -5   6  -6   72.89    5.60
  -5  -6   6   81.09    5.30
   5  -6  -6   75.69    4.70
  -6  -6   0    2.20    0.90
  -6   6   0    2.50    0.80
  -6  -6   0    2.00    1.00
  -6  -6  -1  948.21   18.90
  -6  -6  -1  918.91   18.80
  -6   6   1  910.11   18.70
   6   6  -1  932.81   19.20
  -6   6  -1  909.91   18.80
  -6   6  -1  934.51   18.60
  -6  -6   1  889.71   18.90
  -6  -6   1  920.41   18.90
  -6   6   2    0.90    1.00
  -6   6   2    1.00    0.80
  -6  -6  -2    1.00    1.10
   6   6  -2    1.30    1.30
  -6  -6   2    1.90    1.20
   6  -6  -2    0.60    0.50
  -6   6  -2    0.90    1.20
  -6   6  -2    0.10    1.10
   6  -6  -2    0.00    0.70
  -6  -6   2    1.20    1.30
   6   6  -3 1285.37   26.80
  -6   6   3 1290.77   26.50
  -6   6   3 1273.47   25.90
  -6  -6  -3 1299.67   26.40
   6  -6  -3 1309.27   25.90
   6  -6  -3 1313.47   26.30
  -6  -6   3 1316.17   26.70
  -6  -6   3 1299.67   26.80
  -6   6  -3 1286.87   26.60
  -6   6   4  213.18    5.80
   6   6  -4  218.08    6.10
  -6  -6  -4  217.08    5.40
  -6   6  -4  212.88    6.20
  -6  -6   4  207.68    6.10
   6  -6  -4  214.78    5.50
  -6  -6   4  207.88    5.80
  -6  -6  -5  363.86    8.40
  -6   6   5  375.06    9.20
   6   6  -5  352.16    9.40
  -6  -6   5  369.26    9.40
  -6   6  -5  356.46    9.00
  -6  -6   5  356.46    8.60
  -6   6  -5  355.16    9.60
   6  -6  -5  357.66    8.80
   6   6  -6    9.50    3.30
  -6   6   6    5.20    2.80
  -6  -6  -6    8.60    2.10
  -6   6  -6    7.70    3.80
   6  -6  -6   10.30    2.90
  -6  -6   6    5.60    3.10
  -6   6  -6    8.80    2.70
  -7  -6   0   -1.10    1.20
  -7   6   0   -0.40    1.00
  -7  -6   0   -0.70    1.00
  -7   6   1 1118.89   23.10
   7   6  -1 1151.98   23.50
  -7  -6  -1 1145.29   23.20
  -7  -6  -1 1124.09   23.20
  -7  -6   1 1129.79   23.20
  -7  -6   1 1107.59   23.30
   7  -6  -1 1164.08   22.80
  -7   6  -1 1139.09   23.20
  -7  -6  -2  143.89    4.00
   7   6  -2  145.29    4.20
  -7   6   2  147.89    3.60
  -7   6   2  149.39    3.90
  -7  -6   2  146.49    4.20
  -7   6  -2  146.49    4.20
   7  -6  -2  148.69    3.30
   7  -6  -2  145.09    3.40
  -7  -6   2  145.39    4.20
  -7   6  -2  145.99    3.90
  -7   6   3 1361.66   27.60
  -7   6   3 1360.16   27.00
  -7  -6  -3 1340.87   27.40
   7   6  -3 1367.26   27.80
  -7   6  -3 1347.77   27.60
  -7  -6   3 1312.77   27.60
  -7   6  -3 1326.07   27.60
   7  -6  -3 1338.37   27.20
  -7  -6   3 1339.77   27.80
   7  -6  -3 1332.67   26.90
  -7  -6  -4    3.60    1.60
   7   6  -4    5.70    2.10
  -7   6   4    3.60    1.90
  -7  -6   4    4.00    2.10
   7  -6  -4    3.20    1.60
  -7   6  -4    3.80    2.30
  -7  -6   4    5.30    1.90
  -7   6  -4    1.60    2.00
  -7  -6  -5   99.09    3.90
   7   6  -5   97.79    4.90
  -7   6   5   99.29    4.60
  -7   6  -5  106.59    5.40
   7  -6  -5   97.49    4.30
  -7   6  -5  104.39    4.60
  -7  -6   5  105.99    4.20
  -7  -6   5  100.09    5.00
   7   6  -6   12.40    3.40
  -7   6   6    5.30    2.90
  -7  -6  -6    4.80    2.20
   7  -6  -6    3.40    2.80
  -7   6  -6    3.60    2.80
  -7  -6   6   10.60    3.20
  -7   6  -6    3.30    3.90
  -8   6   0  166.18    4.30
  -8  -6   0  165.78    4.50
  -8   6   1  317.07    7.20
  -8  -6  -1  317.77    7.40
   8   6  -1  323.77    7.60
  -8  -6  -1  315.77    7.30
  -8   6  -1  314.87    7.30
  -8  -6   1  326.17    7.40
  -8  -6   1  312.47    7.40
  -8  -6  -2   25.60    1.80
  -8   6   2   25.20    1.50
  -8   6   2   22.60    1.80
  -8   6  -2   23.20    1.90
   8  -6  -2   24.20    1.20
  -8  -6   2   25.90    2.00
  -8  -6   2   23.90    2.00
  -8   6  -2   23.80    1.70
  -8   6   3  236.78    5.30
  -8  -6  -3  241.38    5.90
  -8   6   3  222.08    5.90
   8   6  -3  217.98    6.00
  -8  -6   3  223.68    6.20
  -8   6  -3  225.28    6.00
  -8  -6   3  233.28    6.10
   8  -6  -3  223.28    5.30
  -8   6  -3  239.98    6.20
  -8  -6  -4   24.30    2.20
  -8   6   4   23.20    2.50
   8   6  -4   25.10    2.60
  -8   6  -4   29.30    2.90
  -8  -6   4   25.30    2.70
  -8   6  -4   21.00    2.50
  -8  -6   4   30.10    2.50
   8  -6  -4   27.70    2.00
  -8   6   5  384.36    9.90
   8   6  -5  391.76    9.90
  -8  -6  -5  388.26    9.20
   8  -6  -5  388.46    9.30
  -8  -6   5  372.96    9.30
  -8  -6   5  393.76   10.20
  -8   6  -5  376.96   10.10
  -8   6  -5  382.76    9.70
   8   6  -6    3.40    3.30
  -8   6   6    4.90    3.00
  -8  -6  -6    2.50    2.30
   8  -6  -6    4.50    2.80
  -8   6  -6    4.50    3.80
  -8  -6   6    7.80    3.20
  -8   6  -6    2.80    3.00
  -9  -6   0    1.00    1.40
  -9  -6   0    2.50    1.60
  -9   6   0    2.10    1.30
  -9  -6  -1    3.30    1.70
  -9   6   1    3.90    1.40
   9   6  -1    6.60    1.70
  -9  -6  -1    4.00    1.50
  -9  -6   1    3.80    1.60
  -9  -6   1    2.70    1.60
  -9   6  -1    4.60    1.50
   9  -6  -1    4.20    0.90
   9   6  -2   78.89    3.30
  -9   6   2   79.29    2.90
  -9   6   2   77.49    3.30
  -9  -6  -2   80.29    3.30
  -9  -6   2   76.39    3.40
  -9   6  -2   75.19    3.40
  -9  -6   2   80.69    3.50
  -9  -6  -3    0.40    1.70
  -9   6   3   -1.60    1.70
  -9   6   3   -0.20    1.30
   9   6  -3    2.10    1.80
  -9  -6   3    1.60    1.90
  -9   6  -3    1.40    2.00
  -9  -6   3    0.60    2.00
  -9   6   4   23.80    2.60
   9   6  -4   24.70    2.60
  -9  -6  -4   24.90    2.40
  -9  -6   4   20.70    2.60
  -9  -6   4   21.10    2.80
  -9   6  -4   20.20    2.70
  -9   6  -4   24.50    2.90
   9   6  -5   -0.20    2.70
  -9   6   5    1.80    2.60
  -9  -6  -5    5.10    2.20
  -9   6  -5    6.10    3.20
  -9   6  -5    0.70    2.60
  -9  -6   5    4.40    2.90
  -9  -6   5    3.40    3.10
 -10  -6   0   41.10    2.80
 -10  -6   0   35.40    2.50
 -10   6   0   37.30    2.70
  10   6   0   34.70    2.80
  10   6  -1  174.28    5.10
 -10   6   1  186.68    5.00
 -10  -6  -1  174.18    5.00
 -10  -6  -1  180.28    5.20
 -10  -6   1  184.48    5.20
 -10  -6   1  169.28    5.20
 -10   6  -1  178.58    5.10
 -10   6   2    9.00    1.70
 -10   6   2    9.60    1.80
  10   6  -2   10.10    2.00
 -10  -6  -2    6.40    2.10
 -10  -6  -2    6.40    1.90
 -10  -6   2    4.20    2.00
 -10   6  -2   10.20    2.00
 -10  -6   2    5.50    2.00
 -10   6   3  410.66    9.80
 -10   6   3  416.26    9.10
  10   6  -3  400.46    9.60
 -10  -6  -3  404.26    9.50
 -10  -6   3  410.86   10.00
 -10   6  -3  418.16    9.80
 -10  -6   3  401.06    9.70
  10   6  -4  223.48    6.50
 -10   6   4  234.08    7.00
 -10  -6  -4  229.38    6.40
 -10  -6   4  220.48    6.70
 -10   6  -4  228.98    6.80
 -10  -6   4  223.28    7.10
 -10  -6  -5   80.09    4.40
 -10   6   5   74.59    5.00
  10   6  -5   68.09    4.70
 -10  -6   5   80.79    5.30
 -10   6  -5   68.69    4.80
 -11   6   0    0.80    1.70
 -11  -6   0    0.40    2.00
 -11  -6   0   -1.00    1.80
  11   6   0   -1.20    2.00
 -11  -6  -1  330.07    8.50
 -11  -6  -1  353.66    8.40
  11   6  -1  352.56    8.40
 -11   6   1  343.47    8.30
 -11   6  -1  353.66    8.30
 -11  -6   1  334.27    8.50
 -11  -6   1  351.16    8.50
 -11  -6  -2  112.99    4.60
 -11  -6  -2  106.19    4.30
  11   6  -2  115.09    4.20
 -11   6   2  110.29    3.90
 -11   6   2  122.29    4.50
 -11   6  -2  113.79    4.40
 -11  -6   2  112.09    4.60
 -11  -6   2  110.79    4.60
 -11   6   3  800.62   17.70
 -11   6   3  794.52   17.60
 -11  -6  -3  807.82   17.30
  11   6  -3  804.02   17.30
 -11  -6   3  784.52   17.50
 -11   6  -3  805.02   17.50
 -11  -6   3  814.12   17.80
 -11  -6  -4   -2.20    2.30
 -11   6   4    3.90    2.60
  11   6  -4    1.30    2.40
 -11   6  -4    4.20    2.60
 -11  -6   4    4.20    2.80
 -11  -6   4   -2.00    2.50
 -11  -6  -5   40.20    3.30
  11   6  -5   48.60    3.90
 -11   6   5   47.10    4.00
 -11   6  -5   47.80    3.80
 -11  -6   5   48.70    4.20
 -12   6   0  105.39    4.20
  12   6   0  101.19    4.40
 -12  -6   0  102.29    4.80
 -12  -6   0  106.09    4.40
  12   6  -1  268.17    6.90
 -12   6   1  262.47    7.10
 -12  -6  -1  263.67    7.10
 -12  -6  -1  263.17    7.30
 -12  -6   1  270.37    7.30
 -12   6  -1  262.47    7.10
 -12  -6   1  261.47    7.20
 -12   6   2   -0.10    2.10
 -12  -6  -2    1.70    2.60
 -12   6   2    2.00    2.00
  12   6  -2    1.20    2.00
 -12  -6  -2    0.80    2.30
 -12  -6   2    0.20    2.40
 -12  -6   2   -2.90    2.30
 -12   6  -2    0.40    2.30
  12   6  -3  205.38    6.10
 -12   6   3  197.18    6.50
 -12  -6  -3  209.48    6.50
 -12  -6  -3  197.18    6.30
 -12  -6   3  210.58    6.90
 -12   6  -3  216.08    6.60
 -12  -6   3  199.98    6.50
 -12   6   4    1.50    2.80
 -12  -6  -4    0.30    2.60
  12   6  -4   -2.30    2.40
 -12  -6   4    3.70    2.80
 -12   6  -4   -2.90    2.60
 -12  -6   4   -4.10    2.80
  13   6   0   -2.20    2.20
 -13   6   0    0.30    2.20
 -13  -6   0    2.50    2.30
 -13  -6   0   -0.50    2.60
 -13   6   1   70.99    4.30
  13   6  -1   60.39    3.60
 -13  -6  -1   56.99    4.10
 -13  -6  -1   66.09    4.80
 -13  -6   1   57.09    3.70
 -13  -6   1   63.29    4.20
 -13   6  -1   64.69    4.10
  13   6  -2   42.20    2.90
 -13  -6  -2   36.20    3.10
 -13   6   2   42.30    2.90
 -13  -6  -2   42.00    3.40
 -13   6   2   37.40    3.20
 -13  -6   2   38.90    3.30
 -13  -6   2   39.70    3.40
 -13   6  -2   33.60    3.10
 -13   6   3   54.79    3.90
 -13  -6  -3   55.49    3.90
 -13  -6  -3   57.69    3.60
 -13  -6   3   60.49    3.90
 -13   6  -3   56.69    3.80
 -13  -6   3   62.59    4.10
 -13   6   4   13.30    3.30
 -13  -6  -4    5.70    2.90
 -13  -6  -4    5.40    3.30
 -13  -6   4    8.40    3.30
 -13  -6   4   10.40    3.10
 -13   6  -4    6.40    3.10
 -14  -6   0   47.90    3.50
 -14   6   0   51.79    3.50
 -14  -6   0   59.29    3.90
 -14   6   1    2.20    2.50
 -14   6   1   -0.10    2.60
 -14  -6  -1    4.00    2.70
 -14  -6  -1    6.30    3.10
 -14  -6   1    3.40    3.00
 -14  -6   1    8.40    2.70
 -14   6  -1    3.90    2.60
 -14  -6  -2   16.00    3.10
 -14   6   2   16.50    2.80
 -14   6   2   19.10    3.00
 -14  -6  -2   16.80    3.50
 -14  -6   2   20.90    3.20
 -14   6  -2   16.40    3.00
 -14  -6   2   18.80    3.20
 -14  -6  -3   71.89    4.60
 -14  -6  -3   67.69    5.10
 -14   6   3   70.89    5.20
 -14   6  -3   80.29    5.10
 -14  -6   3   75.89    5.40
 -14  -6   3   78.69    5.10
 -15  -6   0    3.40    3.30
 -15  -6   0   -2.20    2.80
 -15   6   0   -2.20    2.70
 -15  -6  -1   49.00    3.80
 -15   6   1   54.99    3.90
 -15  -6  -1   52.29    4.30
 -15   6   1   50.29    3.80
 -15   6  -1   51.79    3.70
 -15  -6   1   53.49    4.00
 -15  -6   1   51.49    4.10
 -15   6   2   54.39    4.00
 -15  -6  -2   51.89    3.90
 -15   6   2   52.79    3.80
 -15  -6  -2   52.39    4.40
 -15  -6   2   49.50    4.00
 -15   6  -2   50.79    3.90
 -15  -6   2   58.39    4.30
 -16   6   0   44.50    3.90
 -16  -6   0   48.80    4.40
 -16  -6   0   39.20    3.80
 -16   6   1  119.49    6.00
 -16   6   1  101.39    5.70
 -16  -6  -1  105.49    5.80
 -16  -6  -1  109.89    6.50
 -16   6  -1  105.79    5.80
 -16  -6   1  115.49    6.60
 -16  -6   1  107.59    5.80
   0   7   0    0.70    0.30
   0  -7   0   -0.10    0.60
   0   7  -1    0.10    0.60
   0  -7   1    0.00    0.60
   0   7  -1    1.30    0.70
   0  -7  -1   -0.10    0.50
   0  -7   1    0.20    0.60
   0   7  -2  468.15   10.00
   0  -7   2  453.95    9.90
   0  -7  -2  470.95    9.40
   0  -7   2  466.85    9.90
   0   7   2  476.55    9.60
   0   7  -2  462.95   10.00
   0  -7  -3    1.20    0.50
   0  -7  -3    0.90    0.50
   0  -7   3    0.10    1.30
   0  -7  -3   -0.20    0.50
   0   7  -3    0.70    1.30
   0   7   3   -0.80    1.00
   0  -7   3    1.40    1.10
   0  -7   4  275.17    6.60
   0  -7  -4  275.47    6.00
   0  -7  -4  269.77    5.70
   0  -7  -4  270.17    5.90
   0   7  -4  280.97    7.10
   0  -7   4  275.47    7.00
   0   7   4  277.27    6.70
   0  -7  -5    0.80    1.10
   0   7  -5    0.50    2.40
   0   7  -6  357.66   10.00
   1  -7   0  973.30   19.60
   1   7   0 1013.50   19.50
  -1  -7   0  980.40   19.60
  -1   7   0  928.31   19.70
  -1  -7   0  972.20   19.40
  -1  -7  -1  787.72   15.80
   1   7  -1  808.62   16.00
   1  -7  -1  785.82   15.80
  -1   7  -1  769.82   16.00
   1   7   1  778.12   15.70
  -1  -7   1  780.42   16.00
  -1   7  -1  804.02   16.00
  -1  -7   1  770.82   16.10
   1  -7   2  224.98    5.10
  -1  -7  -2  224.68    4.60
  -1   7   2  218.58    4.70
  -1  -7  -2  222.98    4.70
   1   7  -2  223.38    5.30
  -1  -7  -2  225.98    4.60
  -1  -7   2  213.88    5.20
  -1   7  -2  220.48    5.20
   1   7   2  224.88    4.80
  -1   7  -2  221.98    5.20
  -1  -7   2  218.98    5.10
   1   7  -3  108.59    3.50
  -1  -7  -3  108.69    2.60
  -1  -7  -3  105.29    2.60
  -1  -7  -3  106.99    2.60
   1  -7   3  105.19    3.20
  -1   7   3  107.29    3.00
  -1   7  -3  108.09    3.50
  -1  -7   3  107.19    3.30
  -1  -7   3  103.69    3.50
   1  -7  -3  106.89    2.40
   1  -7  -3  109.79    2.40
  -1  -7  -4  516.35   10.70
   1   7  -4  520.65   11.70
  -1   7   4  500.25   11.30
  -1  -7   4  514.45   11.60
   1  -7  -4  513.45   10.60
   1  -7  -4  515.35   10.60
  -1  -7   4  512.85   11.20
  -1   7  -4  523.15   11.70
   1  -7  -4  530.65   11.50
   1   7  -5  213.38    6.60
  -1   7   5  209.68    6.00
  -1  -7  -5  210.58    5.00
   1  -7  -5  204.48    4.90
  -1  -7   5  207.68    5.60
   1  -7  -5  214.38    6.30
  -1   7  -5  218.88    6.60
  -1  -7   5  217.48    6.50
   1   7  -6   34.70    4.00
  -1   7  -6   26.90    3.80
  -2  -7   0   -0.20    0.60
   2   7   0   -0.40    0.50
  -2  -7   0   -0.60    0.50
   2  -7   0   -0.50    0.50
   2  -7   1 3063.09   62.19
   2   7  -1 3231.18   62.09
  -2  -7  -1 3113.09   61.89
  -2  -7  -1 3031.10   62.19
   2   7  -1 3107.09   62.59
  -2   7  -1 3118.79   62.29
   2  -7  -1 3061.59   61.89
  -2  -7   1 3052.49   61.79
  -2  -7   1 3135.89   62.29
   2   7   1 3038.40   62.19
   2   7  -2   20.30    1.60
  -2  -7  -2   22.70    1.00
   2  -7   2   21.40    1.60
  -2  -7  -2   22.10    1.20
  -2  -7  -2   23.70    1.10
  -2   7   2   22.20    1.10
  -2  -7   2   21.50    1.60
   2   7   2   23.50    1.10
  -2  -7   2   24.80    1.70
  -2   7  -2   26.10    1.60
  -2   7   3  670.73   14.20
   2   7  -3  698.23   14.70
  -2  -7  -3  673.03   14.00
  -2  -7  -3  698.53   14.10
  -2  -7   3  685.23   14.50
  -2  -7   3  683.83   14.70
   2  -7  -3  691.03   14.40
  -2   7  -3  702.13   14.70
  -2   7   4   -0.50    1.40
  -2  -7  -4    1.60    1.00
   2   7  -4    2.10    1.90
  -2  -7  -4    2.10    1.10
   2  -7  -4    2.30    0.80
   2  -7  -4    1.30    0.70
   2  -7  -4    1.30    1.60
  -2  -7   4    3.10    1.80
  -2  -7   4    3.00    1.50
  -2   7  -4    3.50    1.90
  -2   7   5   29.40    2.50
  -2  -7  -5   28.00    1.70
   2   7  -5   27.60    3.10
   2  -7  -5   26.70    1.70
   2  -7  -5   24.90    2.80
  -2  -7   5   33.70    2.30
  -2   7  -5   24.00    3.10
  -2  -7   5   28.20    2.80
   2   7  -6   37.10    3.90
  -2   7   6   28.90    3.10
  -2   7  -6   32.50    4.10
  -2  -7   6   30.90    3.40
   2  -7  -6   33.60    3.50
   3   7   0   33.30    1.30
  -3  -7   0   36.20    1.40
  -3  -7   0   31.20    1.30
   3   7  -1 1457.65   28.00
  -3   7   1 1387.66   27.60
  -3  -7  -1 1378.96   27.80
   3   7  -1 1395.66   28.30
  -3  -7  -1 1411.16   27.90
   3   7   1 1339.17   27.80
  -3  -7   1 1364.46   28.00
  -3  -7   1 1380.96   28.00
  -3   7  -1 1396.76   27.90
  -3  -7  -2   56.59    1.90
   3   7  -2   63.99    2.30
  -3   7   2   56.39    1.70
  -3  -7  -2   58.39    1.80
  -3   7  -2   56.39    2.20
  -3  -7   2   56.39    2.20
   3   7   2   58.69    1.80
  -3  -7   2   57.59    2.30
   3   7  -3  315.37    7.50
  -3  -7  -3  315.17    6.80
  -3   7   3  318.87    7.00
  -3  -7   3  312.47    7.30
  -3   7  -3  315.97    7.40
   3  -7  -3  318.47    7.20
  -3  -7   3  325.97    7.40
  -3  -7  -4  251.07    5.70
  -3   7   4  238.38    6.10
  -3  -7  -4  271.07    7.00
   3   7  -4  255.37    6.70
  -3  -7   4  253.57    6.60
  -3  -7   4  240.68    6.20
   3  -7  -4  249.88    5.30
  -3   7  -4  242.28    6.60
   3  -7  -4  244.48    6.30
   3  -7  -4  246.28    5.30
  -3   7   5  409.96    9.70
  -3  -7  -5  402.36    8.90
   3   7  -5  400.86   10.20
  -3  -7   5  392.96    9.30
  -3  -7   5  408.16   10.10
  -3   7  -5  396.36   10.20
   3  -7  -5  425.46    9.80
  -3   7   6   13.50    2.70
   3   7  -6   12.90    3.30
  -3  -7   6    8.50    3.00
   3  -7  -6   10.40    2.90
  -3   7  -6    7.00    3.50
   4   7   0    0.80    0.60
  -4  -7   0    0.90    0.80
  -4  -7   0   -0.50    0.70
   4   7  -1  515.05   10.30
  -4  -7  -1  476.95   10.00
  -4  -7  -1  495.85   10.20
   4   7  -1  489.35   10.60
  -4   7   1  491.55    9.90
   4   7   1  483.15   10.10
  -4  -7   1  493.95   10.30
  -4   7  -1  470.45   10.00
  -4  -7   1  465.65   10.20
  -4  -7  -2  378.56    8.10
  -4   7   2  389.26    7.80
   4   7  -2  374.66    8.50
  -4  -7  -2  365.46    8.00
  -4   7   2  387.16    7.60
  -4   7   2  380.96    7.90
  -4  -7   2  373.66    8.40
  -4   7  -2  371.26    8.20
  -4  -7   2  384.06    8.40
  -4  -7  -3  146.39    3.70
  -4   7   3  142.69    3.80
   4   7  -3  138.69    4.30
  -4  -7  -3  150.68    3.80
  -4   7  -3  143.19    4.20
  -4  -7   3  145.79    4.30
   4  -7  -3  154.28    3.90
  -4  -7   3  149.59    4.20
   4   7  -4  175.48    5.50
  -4   7   4  180.38    5.00
  -4  -7  -4  177.18    4.50
  -4  -7   4  191.48    5.50
   4  -7  -4  177.88    4.90
   4  -7  -4  190.18    4.00
  -4   7  -4  167.08    5.30
  -4  -7   4  181.58    5.10
  -4   7   5   27.20    2.60
   4   7  -5   29.90    3.10
  -4  -7  -5   27.20    1.90
  -4   7  -5   28.50    3.20
   4  -7  -5   29.10    2.60
  -4  -7   5   34.70    2.40
  -4  -7   5   31.60    2.90
   4   7  -6  247.18    8.10
  -4   7   6  251.27    7.60
  -4  -7  -6  257.07    7.10
  -4   7  -6  259.17    8.60
  -4  -7   6  277.27    8.10
   4  -7  -6  257.47    7.70
  -4  -7   6  272.57    7.90
  -5   7   0 1441.06   29.50
  -5  -7   0 1441.16   29.70
  -5  -7   0 1503.45   29.70
   5   7   0 1510.65   29.90
  -5  -7  -1   74.69    2.40
   5   7  -1   75.39    2.70
  -5   7   1   69.89    2.00
  -5  -7  -1   72.99    2.20
  -5  -7   1   69.89    2.40
  -5   7  -1   74.29    2.00
  -5   7   2   97.39    2.70
   5   7  -2   97.29    3.20
  -5  -7  -2   99.69    2.80
  -5  -7  -2  102.99    2.90
  -5  -7   2   95.49    3.10
  -5  -7   2   95.59    3.20
  -5   7  -2   99.29    2.90
   5   7  -3    2.90    1.60
  -5  -7  -3    2.90    1.10
  -5   7   3    4.20    1.20
  -5  -7   3    1.60    1.50
  -5  -7   3    3.30    1.40
  -5   7  -3    2.60    1.60
   5  -7  -3    5.00    1.10
   5   7  -4  584.94   13.30
  -5  -7  -4  596.84   12.60
  -5   7   4  596.74   13.00
  -5   7  -4  600.84   13.30
   5  -7  -4  586.64   12.90
  -5  -7   4  593.94   13.00
  -5  -7   4  604.54   13.40
  -5   7   5   19.50    2.50
  -5  -7  -5   20.90    1.90
   5   7  -5   25.60    3.00
  -5  -7   5   22.00    2.80
   5  -7  -5   24.50    2.50
  -5  -7   5   21.90    2.30
  -5   7  -5   21.50    3.20
  -5   7   6   30.70    3.30
  -5  -7  -6   31.00    2.30
   5   7  -6   36.80    4.00
  -5   7  -6   33.50    4.20
  -5  -7   6   28.40    3.50
   5  -7  -6   33.20    3.40
  -6   7   0    0.40    0.80
  -6  -7   0    0.30    1.00
  -6  -7   0    0.10    1.00
  -6  -7  -1 1045.70   21.60
  -6   7   1 1058.99   21.50
   6   7  -1 1053.59   22.10
  -6  -7  -1 1084.09   21.70
  -6   7  -1 1060.69   21.60
  -6   7  -1 1102.19   21.40
  -6  -7   1 1031.10   21.80
  -6  -7   1 1066.09   21.80
  -6  -7  -2  180.88    4.50
  -6  -7  -2  182.38    4.60
   6   7  -2  184.38    4.90
  -6   7   2  186.58    4.40
  -6   7  -2  181.48    4.50
  -6  -7   2  183.38    4.80
  -6  -7   2  181.08    4.80
  -6  -7  -3  375.26    8.40
   6   7  -3  380.16    8.90
  -6   7   3  379.36    8.50
  -6  -7   3  377.96    8.90
  -6   7  -3  383.26    8.70
   6  -7  -3  376.96    8.30
   6  -7  -3  379.76    7.70
  -6  -7   3  384.76    8.80
  -6   7   4    1.60    1.70
  -6  -7  -4    3.60    1.50
   6   7  -4    3.40    2.00
   6  -7  -4    4.00    1.60
  -6  -7   4    6.40    1.90
  -6   7  -4    0.90    2.10
  -6  -7   4    4.10    2.00
  -6  -7  -5   17.50    2.00
  -6   7   5   19.30    2.50
   6   7  -5   16.80    2.90
   6  -7  -5   15.80    2.40
  -6   7  -5   18.30    3.20
  -6  -7   5   19.70    2.30
  -6  -7   5   27.80    3.00
   6   7  -6  150.08    6.70
  -6  -7  -6  159.48    5.00
  -6   7   6  156.38    6.10
  -6   7  -6  157.68    6.10
   6  -7  -6  166.58    5.90
  -6  -7   6  162.58    6.60
  -6   7  -6  158.98    7.10
  -7  -7   0  161.68    4.40
  -7  -7   0  181.88    4.50
  -7   7   0  173.38    4.20
   7   7  -1  995.00   21.30
  -7  -7  -1 1037.70   20.90
  -7  -7  -1 1022.00   20.80
  -7   7   1 1012.90   20.70
  -7  -7   1 1009.90   21.00
  -7  -7   1  999.00   20.90
  -7   7  -1 1031.70   20.80
  -7   7  -1 1022.40   20.50
   7   7  -2    5.50    1.60
  -7  -7  -2    5.10    1.40
  -7  -7  -2    6.00    1.30
  -7   7   2    5.10    1.20
  -7   7   2    5.70    1.00
  -7  -7   2    3.40    1.50
   7  -7  -2    4.90    0.60
  -7   7  -2    3.60    1.40
  -7  -7   2    5.60    1.60
  -7   7  -2    5.10    1.30
  -7  -7  -3  358.16    8.10
  -7   7   3  348.37    8.20
   7   7  -3  368.26    8.60
  -7   7   3  351.56    7.50
  -7   7  -3  347.77    8.30
  -7   7  -3  360.76    8.30
   7  -7  -3  358.96    7.80
  -7  -7   3  350.56    8.40
   7  -7  -3  350.76    7.30
  -7  -7   3  355.96    8.50
  -7   7   4   43.00    3.20
  -7  -7  -4   47.80    2.80
   7   7  -4   48.40    3.50
   7  -7  -4   49.70    2.70
  -7  -7   4   45.10    3.30
  -7   7  -4   50.79    3.50
  -7   7  -4   44.90    3.50
  -7  -7   4   46.90    3.00
  -7  -7  -5  352.86    8.30
   7   7  -5  348.47    9.30
  -7   7   5  345.07    9.00
  -7  -7   5  349.07    9.40
  -7  -7   5  344.47    8.60
   7  -7  -5  351.46    8.50
  -7   7  -5  344.17    9.40
  -7   7  -5  348.77    8.90
  -7  -7  -6   -0.80    2.10
   7   7  -6    0.50    3.40
  -7   7   6   -1.60    2.80
  -7  -7   6    3.60    3.10
  -7   7  -6    2.20    3.80
   7  -7  -6   -2.40    2.70
  -7   7  -6    4.10    2.80
  -8  -7   0    1.30    1.40
  -8   7   0   -0.20    1.10
  -8  -7   0    0.30    1.20
  -8   7   1  652.13   13.70
  -8  -7  -1  657.03   13.80
   8   7  -1  664.73   14.30
  -8  -7  -1  651.93   13.90
  -8  -7   1  647.04   13.90
  -8   7  -1  655.23   13.80
  -8  -7   1  642.24   13.90
  -8  -7  -2  168.88    4.50
  -8   7   2  166.68    4.10
  -8  -7  -2  160.98    4.60
   8   7  -2  158.48    4.70
  -8   7   2  156.78    4.40
  -8   7  -2  172.68    4.30
  -8  -7   2  173.18    4.80
  -8  -7   2  155.98    4.70
   8  -7  -2  161.78    3.70
  -8   7  -2  167.28    4.70
  -8  -7  -3  373.26    8.50
   8   7  -3  355.06    8.80
  -8   7   3  381.66    8.00
  -8   7   3  370.26    8.60
   8  -7  -3  369.76    8.00
  -8  -7   3  358.96    8.80
  -8   7  -3  376.86    8.70
  -8   7  -3  375.56    8.70
  -8  -7   3  369.76    9.00
  -8  -7  -4   47.60    3.10
  -8   7   4   46.40    3.40
   8   7  -4   46.30    3.60
  -8   7  -4   49.99    3.70
  -8  -7   4   59.99    4.00
  -8   7  -4   49.50    3.70
   8  -7  -4   42.00    2.70
  -8  -7   4   48.10    3.50
  -8  -7  -5   69.49    3.70
  -8   7   5   59.49    4.20
   8   7  -5   61.59    4.40
   8  -7  -5   72.29    3.60
  -8  -7   5   61.19    4.00
  -8   7  -5   61.69    4.40
  -8   7  -5   63.09    5.10
  -8  -7   5   66.59    4.00
  -9  -7   0  823.52   17.50
  -9  -7   0  840.52   17.50
  -9   7   0  828.22   17.30
   9   7  -1   23.50    2.30
  -9  -7  -1   19.80    2.10
  -9  -7  -1   21.70    1.90
  -9   7   1   18.60    1.70
  -9  -7   1   17.70    2.00
  -9   7  -1   17.90    1.80
  -9  -7   1   17.10    1.90
  -9  -7  -2   10.50    2.00
  -9   7   2   13.50    1.50
  -9  -7  -2   11.00    1.70
   9   7  -2   19.30    2.10
  -9   7   2   12.20    1.60
  -9   7  -2    9.60    1.80
  -9  -7   2    7.10    1.90
  -9  -7   2    4.60    1.90
   9   7  -3   11.20    2.10
  -9   7   3    8.90    2.00
  -9  -7  -3   13.00    2.00
  -9   7   3   13.10    1.50
  -9   7  -3   13.00    2.10
  -9  -7   3   13.60    2.30
  -9  -7   3   10.00    2.20
  -9   7  -3   14.90    2.30
   9   7  -4  421.96   10.50
  -9  -7  -4  433.86   10.00
  -9   7   4  428.76   10.40
  -9  -7   4  447.86   10.70
  -9   7  -4  418.86   10.40
  -9   7  -4  439.46   10.40
  -9  -7   4  432.76   10.30
   9   7  -5   19.60    3.10
  -9  -7  -5   13.20    2.40
  -9   7   5   16.90    2.90
  -9   7  -5   13.20    2.90
  -9  -7   5   15.80    3.20
  -9   7  -5   15.20    3.40
  -9  -7   5   19.60    2.80
  10   7   0   -0.50    2.00
 -10   7   0    3.80    1.60
 -10  -7   0   -0.30    1.60
 -10  -7   0   -0.40    1.80
 -10   7   1  252.47    6.30
 -10  -7  -1  236.48    6.50
  10   7  -1  265.67    6.70
 -10  -7  -1  255.77    6.40
 -10  -7   1  241.68    6.50
 -10   7  -1  255.67    6.40
 -10  -7   1  242.18    6.50
  10   7  -2  256.67    6.70
 -10  -7  -2  257.77    6.60
 -10   7   2  262.07    6.20
 -10  -7  -2  251.37    6.70
 -10   7   2  268.87    6.70
 -10  -7   2  253.47    6.80
 -10   7  -2  246.18    6.70
 -10  -7   2  249.38    6.80
 -10  -7  -3  106.49    4.10
  10   7  -3   97.69    4.10
 -10  -7  -3  104.99    4.30
 -10   7   3  100.39    4.10
 -10   7   3  100.59    4.30
 -10  -7   3   91.99    4.30
 -10   7  -3   98.99    4.40
 -10  -7   3   97.49    4.40
  10   7  -4    2.20    2.40
 -10  -7  -4    1.00    2.10
 -10   7   4   -0.80    2.30
 -10  -7   4    1.70    2.50
 -10   7  -4   -0.20    2.50
 -10  -7   4    0.40    2.40
 -10  -7  -5    6.80    2.40
 -10   7   5    4.80    2.90
  10   7  -5   12.80    3.10
 -10  -7   5    3.80    3.10
 -10   7  -5    3.30    2.90
 -11   7   0  259.47    6.50
 -11  -7   0  253.17    6.80
 -11  -7   0  258.57    6.70
  11   7   0  240.18    7.10
 -11  -7  -1  495.95   11.10
  11   7  -1  492.55   11.30
 -11  -7  -1  479.15   11.20
 -11   7   1  488.75   11.10
 -11   7  -1  487.55   11.10
 -11  -7   1  494.35   11.20
 -11  -7   1  482.45   11.20
 -11  -7  -2   12.60    2.40
 -11  -7  -2   12.70    2.20
 -11   7   2   13.30    2.00
 -11   7   2    8.00    2.10
  11   7  -2   12.50    2.30
 -11  -7   2   11.80    2.40
 -11  -7   2   10.70    2.30
 -11   7  -2   12.50    2.20
 -11  -7  -3  221.88    6.40
 -11   7   3  220.28    6.70
 -11  -7  -3  225.38    6.80
  11   7  -3  233.98    6.60
 -11  -7   3  227.08    6.90
 -11   7  -3  232.38    6.70
 -11  -7   3  233.38    6.80
 -11  -7  -4    0.60    2.40
 -11   7   4    3.30    2.60
 -11  -7  -4    2.00    2.70
  11   7  -4    2.60    2.50
 -11  -7   4    3.30    2.70
 -11  -7   4    1.00    2.70
 -11   7  -4   -1.20    2.70
 -11  -7  -5  160.18    5.80
 -11   7   5  156.38    6.70
  11   7  -5  161.68    6.40
 -11  -7  -5  168.98    6.30
 -11   7  -5  162.28    6.50
 -11  -7   5  157.38    6.90
  12   7   0   -2.50    2.20
 -12  -7   0    2.00    2.10
 -12   7   0    1.20    2.00
 -12  -7   0    2.30    2.40
  12   7  -1  443.96   10.50
 -12  -7  -1  449.95   10.50
 -12  -7  -1  439.96   10.60
 -12   7   1  443.76   10.40
 -12  -7   1  429.26   10.50
 -12   7  -1  439.66   10.40
 -12  -7   1  454.55   10.60
 -12   7   2   21.30    2.40
 -12  -7  -2   16.80    2.90
 -12   7   2   18.10    2.50
 -12  -7  -2   14.50    2.50
  12   7  -2   19.50    2.50
 -12  -7   2   21.70    2.80
 -12  -7   2   16.30    2.70
 -12   7  -2   15.80    2.60
 -12  -7  -3  352.76    9.00
 -12  -7  -3  353.56    9.20
 -12   7   3  350.36    9.20
  12   7  -3  351.96    9.00
 -12  -7   3  369.76    9.30
 -12   7  -3  352.36    9.10
 -12  -7   3  359.06    9.50
 -12   7   4    2.00    2.80
  12   7  -4    6.20    2.70
 -12  -7  -4    8.80    2.70
 -12  -7  -4    3.20    3.00
 -12   7  -4    7.30    2.90
 -12  -7   4    5.40    3.00
 -12  -7   4    6.00    2.90
 -13  -7   0  242.58    7.10
  13   7   0  230.78    7.00
 -13  -7   0  247.58    7.00
 -13   7   0  242.88    6.80
 -13  -7  -1   92.59    4.60
 -13   7   1   86.09    4.40
  13   7  -1   84.89    4.30
 -13  -7  -1   90.59    5.10
 -13   7  -1   94.29    4.50
 -13  -7   1   90.59    4.60
 -13  -7   1   89.69    4.80
 -13  -7  -2    1.80    2.50
 -13   7   2    1.50    2.40
  13   7  -2    4.20    2.30
 -13  -7  -2    5.50    2.90
 -13   7   2    6.20    2.30
 -13   7  -2    2.10    2.50
 -13  -7   2    0.60    2.70
 -13  -7   2    5.00    2.60
 -13  -7  -3   22.90    3.00
 -13   7   3   23.40    3.10
  13   7  -3   28.80    3.00
 -13  -7  -3   26.40    3.40
 -13  -7   3   29.30    3.40
 -13   7  -3   34.40    3.30
 -13  -7   3   24.40    3.30
 -13  -7  -4  199.18    7.00
 -13  -7  -4  196.08    6.50
 -13   7   4  185.88    7.30
 -13   7  -4  192.58    7.00
 -13  -7   4  216.18    7.20
 -13  -7   4  194.28    7.40
  14   7   0    4.30    2.60
 -14  -7   0    1.60    2.90
 -14   7   0    2.20    2.50
 -14  -7   0    0.50    2.60
 -14  -7  -1   31.50    3.20
 -14   7   1   32.20    3.10
 -14  -7  -1   32.10    3.50
 -14   7   1   31.50    3.10
 -14  -7   1   39.30    3.30
 -14  -7   1   43.80    3.60
 -14   7  -1   29.50    3.10
 -14  -7  -2  167.58    6.10
 -14  -7  -2  173.58    6.60
 -14   7   2  160.08    6.20
 -14   7   2  163.78    5.70
 -14   7  -2  164.48    6.20
 -14  -7   2  168.48    6.40
 -14  -7   2  164.48    6.10
 -14   7   3    1.20    2.90
 -14  -7  -3    5.80    2.90
 -14  -7  -3    3.40    3.50
 -14  -7   3    8.30    3.20
 -14  -7   3    3.00    3.10
 -14   7  -3    4.00    3.00
 -15   7   0  170.18    6.30
 -15  -7   0  166.68    6.40
 -15  -7   0  181.28    6.80
 -15  -7  -1  129.49    6.40
 -15   7   1  135.89    5.80
 -15  -7  -1  143.09    5.90
 -15   7   1  130.99    5.80
 -15  -7   1  145.79    6.30
 -15  -7   1  127.49    5.90
 -15   7  -1  138.09    5.90
 -15  -7  -2    0.00    2.90
 -15  -7  -2    9.50    3.70
 -15   7   2    2.20    2.80
 -15   7   2    1.90    2.90
 -15   7  -2    3.00    3.00
 -15  -7   2    5.00    3.50
 -15  -7   2    5.20    3.10
 -16  -7   0   -2.40    3.50
 -16  -7   0   -3.60    3.10
 -16   7   0    0.10    3.10
   0   8   0 4173.18   83.09
   0  -8   0 4152.88   83.99
   0  -8  -1    0.10    0.50
   0  -8   1    0.40    0.60
   0  -8   1   -0.10    0.70
   0   8  -1   -0.10    0.60
   0   8  -1   -0.50    0.70
   0  -8   2   39.20    2.00
   0   8   2   45.50    1.50
   0  -8  -2   47.10    1.30
   0  -8   2   47.90    2.00
   0   8  -2   44.90    2.00
   0   8   2   45.40    1.30
   0  -8   3    2.10    1.30
   0  -8   3    0.90    1.30
   0  -8  -3    1.90    0.50
   0   8   3    0.50    1.00
   0   8  -3    2.10    1.40
   0   8   4 1785.02   35.90
   0  -8  -4 1767.92   35.10
   0  -8  -4 1750.22   35.10
   0  -8   4 1781.62   36.20
   0   8  -4 1780.92   36.30
   0  -8  -4 1746.73   35.20
   0  -8   4 1734.53   35.80
   0   8  -5    3.70    2.60
   0  -8  -5   -2.10    1.00
   0   8  -6   13.90    3.60
  -1  -8   0    1.10    0.40
   1   8   0    2.20    0.50
   1  -8   0   -0.30    0.60
  -1  -8   0    0.50    0.70
  -1  -8  -1  102.19    2.40
   1   8  -1  104.99    2.60
   1   8  -1   99.69    2.80
   1  -8   1   98.09    2.70
  -1  -8   1  100.59    2.70
   1   8   1   98.39    2.20
   1  -8  -1   99.99    2.30
  -1   8  -1   96.29    2.50
  -1   8  -1   98.69    2.70
  -1  -8   1   97.49    2.50
  -1   8   2 2518.85   49.70
   1   8  -2 2452.15   50.19
   1  -8   2 2537.65   50.09
  -1  -8  -2 2501.75   49.80
  -1   8  -2 2525.05   50.19
  -1  -8   2 2485.85   50.19
  -1  -8   2 2449.85   50.09
   1  -8  -2 2496.75   49.70
   1   8   2 2556.54   50.19
  -1  -8  -3  762.92   15.20
  -1  -8  -3  762.42   15.20
  -1  -8  -3  745.93   15.20
   1   8  -3  759.72   16.10
  -1   8   3  757.72   15.60
   1  -8   3  755.12   15.80
  -1   8  -3  751.72   16.00
  -1  -8   3  745.33   16.00
  -1  -8   3  759.22   15.90
  -1  -8  -4   59.99    1.90
  -1   8   4   63.79    2.80
  -1  -8  -4   61.49    2.00
   1   8  -4   64.19    3.50
  -1  -8  -4   59.59    2.00
   1  -8  -4   61.09    1.70
   1  -8  -4   64.09    1.70
  -1   8  -4   66.89    3.40
  -1  -8   4   60.49    2.90
  -1  -8   4   60.59    3.40
  -1   8   5   22.00    2.30
   1   8  -5   21.20    3.00
  -1  -8  -5   25.00    1.50
  -1   8  -5   23.80    3.00
  -1  -8   5   20.20    2.70
   1  -8  -5   26.50    1.70
  -1  -8   5   20.80    2.20
   1   8  -6  311.17    9.20
  -1   8  -6  321.87    9.40
   2  -8   0   98.99    2.50
   2   8   0  104.49    2.40
  -2  -8   0   99.19    2.60
  -2  -8   0   99.29    2.40
  -2   8   0   91.49    2.50
  -2  -8  -1  519.15   10.40
   2   8  -1  519.25   11.00
   2   8  -1  537.75   10.80
   2  -8   1  504.25   10.80
  -2  -8  -1  509.15   10.60
  -2   8  -1  524.65   10.70
  -2  -8   1  518.85   10.90
  -2  -8   1  506.05   10.70
   2  -8  -1  519.55   10.50
   2   8   1  509.55   10.50
   2  -8   2    3.40    1.00
  -2  -8  -2    1.90    0.50
   2   8  -2    2.60    1.10
  -2  -8  -2    2.10    0.50
  -2   8   2    0.70    0.50
  -2  -8  -2    0.10    0.70
   2   8   2    0.60    0.60
  -2  -8   2   -0.40    1.00
  -2  -8   2    2.30    1.00
  -2   8  -2    3.00    1.10
  -2  -8  -3  267.07    5.80
  -2   8   3  258.77    6.00
  -2  -8  -3  267.77    5.70
  -2  -8  -3  268.67    5.80
   2   8  -3  266.87    6.60
  -2  -8   3  275.47    6.40
  -2   8  -3  279.27    6.60
  -2  -8   3  263.37    6.50
  -2   8   4   35.00    2.50
  -2  -8  -4   35.90    1.70
   2   8  -4   40.70    2.80
  -2  -8  -4   36.90    1.80
  -2   8  -4   38.20    3.10
  -2  -8   4   42.90    3.10
  -2  -8   4   36.50    2.70
  -2   8   5  212.68    6.00
  -2  -8  -5  203.98    5.00
   2   8  -5  212.58    6.80
  -2   8  -5  203.98    6.70
  -2  -8   5  213.28    6.50
  -2  -8   5  214.88    5.90
   2   8  -6    4.90    3.30
  -2   8   6    1.50    2.50
  -2  -8   6    4.80    2.80
  -2   8  -6    4.00    3.40
   3   8   0    0.60    0.60
  -3  -8   0    0.90    0.60
  -3  -8   0   -0.10    0.70
  -3  -8  -1   84.19    2.40
   3   8  -1   97.29    2.50
   3   8  -1   90.49    2.90
  -3  -8  -1   86.39    2.20
  -3  -8   1   87.79    2.60
  -3  -8   1   85.69    2.50
   3   8   1   87.79    2.20
  -3   8  -1   87.79    2.40
  -3  -8  -2  877.31   17.50
   3   8  -2  853.31   18.10
  -3  -8  -2  862.71   17.60
  -3  -8  -2  871.41   17.60
  -3   8   2  880.51   17.50
  -3  -8   2  850.91   17.90
  -3  -8   2  879.71   18.00
  -3   8  -2  862.01   17.90
   3   8   2  878.21   17.70
  -3  -8  -3 1374.06   27.60
  -3   8   3 1364.26   27.80
   3   8  -3 1381.36   28.30
  -3  -8  -3 1378.76   27.60
  -3  -8   3 1371.96   28.20
  -3  -8   3 1345.47   28.10
  -3   8  -3 1402.26   28.20
  -3  -8  -4   27.20    1.90
   3   8  -4   27.90    2.60
  -3  -8  -4   28.30    1.80
  -3   8   4   28.80    2.00
  -3  -8   4   31.10    2.20
  -3  -8   4   25.50    2.30
  -3   8  -4   32.80    2.60
   3  -8  -4   27.50    2.10
   3   8  -5   85.29    4.80
  -3   8   5   87.59    3.90
  -3  -8  -5   91.39    3.00
  -3   8  -5   85.49    4.70
  -3  -8   5   90.69    3.80
  -3  -8   5   96.49    4.40
   3  -8  -5   94.29    4.20
   3   8  -6  184.38    7.00
  -3   8   6  178.18    6.20
  -3   8  -6  181.98    7.30
  -3  -8   6  185.38    6.80
  -3  -8   6  189.68    5.60
  -4  -8   0 2660.63   52.79
  -4  -8   0 2576.84   52.69
   4   8   0 2696.43   52.69
  -4  -8  -1  286.37    6.10
  -4   8   1  284.27    5.90
   4   8  -1  287.27    6.80
  -4  -8  -1  286.77    6.30
  -4  -8   1  282.07    6.40
   4   8   1  280.47    6.20
  -4  -8   1  279.47    6.30
  -4   8  -1  300.57    6.20
  -4  -8  -2   21.10    1.30
  -4  -8  -2   18.60    1.40
  -4   8   2   18.70    1.20
   4   8  -2   17.70    1.60
  -4  -8   2   16.30    1.50
  -4   8  -2   19.90    1.50
  -4  -8   2   19.20    1.50
   4   8  -3   40.20    2.70
  -4   8   3   42.20    2.00
  -4  -8  -3   38.10    2.00
  -4  -8  -3   41.40    1.90
  -4  -8  -3   39.50    1.80
  -4  -8   3   35.60    2.40
  -4   8  -3   42.80    2.60
  -4  -8   3   37.00    2.60
  -4  -8  -4 1171.08   24.00
  -4   8   4 1170.98   24.40
   4   8  -4 1183.58   24.90
  -4  -8   4 1185.38   24.80
  -4   8  -4 1197.28   24.80
   4  -8  -4 1209.98   24.50
  -4  -8   4 1162.88   24.50
  -4   8   5   24.40    2.50
  -4  -8  -5   28.00    1.80
   4   8  -5   21.60    3.10
  -4  -8   5   25.90    2.40
  -4   8  -5   23.80    3.20
  -4  -8   5   27.10    2.90
   4  -8  -5   22.60    2.50
  -4   8   6    2.40    2.60
   4   8  -6    9.20    3.50
  -4   8  -6   11.90    3.70
  -4  -8   6    5.10    2.20
  -4  -8   6    4.70    2.80
  -5  -8   0    0.30    0.90
  -5   8   0    0.40    0.70
  -5  -8   0    0.40    0.90
  -5  -8  -1   58.79    2.00
  -5  -8  -1   59.49    2.20
  -5   8   1   61.29    1.80
   5   8  -1   62.79    2.60
  -5  -8   1   54.39    2.30
  -5  -8   1   58.79    2.30
  -5   8  -1   64.19    1.90
  -5  -8  -2 2335.97   47.40
  -5  -8  -2 2456.35   47.50
   5   8  -2 2337.77   47.90
  -5   8   2 2427.76   47.30
  -5  -8   2 2369.46   47.70
  -5  -8   2 2329.27   47.70
  -5   8  -2 2343.17   47.50
  -5  -8  -3   89.99    2.80
   5   8  -3   91.79    3.60
  -5   8   3   91.29    2.90
  -5  -8  -3   85.59    2.90
  -5  -8   3   90.29    3.40
  -5   8  -3   91.09    3.30
  -5  -8   3   82.59    3.40
  -5   8   4   95.39    3.60
   5   8  -4  102.99    4.20
  -5  -8  -4  106.69    3.20
  -5  -8   4   93.49    3.80
  -5   8  -4   94.09    4.30
  -5  -8   4  103.79    4.10
   5  -8  -4   98.89    3.60
  -5   8   5    4.80    2.10
  -5  -8  -5    4.10    1.60
   5   8  -5    3.40    2.60
  -5  -8   5    4.50    2.50
  -5   8  -5    0.40    2.80
  -5  -8   5    5.50    2.00
   5  -8  -5    2.80    2.10
  -5   8   6  318.07    8.70
   5   8  -6  308.47    9.30
  -5   8  -6  307.27    9.40
  -5  -8   6  317.87    9.20
  -6  -8   0  359.56    7.80
  -6  -8   0  350.56    7.70
  -6   8   0  349.17    7.60
  -6  -8  -1  192.78    4.60
   6   8  -1  189.18    5.20
  -6   8   1  194.68    4.40
  -6  -8  -1  200.88    4.80
  -6  -8   1  193.08    4.80
  -6  -8   1  185.98    4.80
  -6   8  -1  193.68    4.70
  -6   8  -1  195.08    4.30
  -6  -8  -2    1.20    1.20
   6   8  -2    0.10    1.40
  -6   8   2    0.20    0.90
  -6  -8  -2    1.40    1.10
  -6   8  -2    1.90    1.30
  -6  -8   2    2.50    1.40
  -6  -8   2    1.10    1.30
  -6  -8  -3  109.19    3.50
  -6  -8  -3  108.49    3.30
   6   8  -3  114.19    4.00
  -6   8   3  115.99    3.50
  -6   8  -3  114.59    3.80
  -6  -8   3  108.59    4.00
  -6  -8   3  109.59    3.80
   6   8  -4  228.28    6.50
  -6  -8  -4  235.68    5.70
  -6   8   4  231.18    6.00
  -6  -8   4  222.58    6.20
  -6  -8   4  232.08    6.60
  -6   8  -4  226.98    6.50
   6  -8  -4  232.78    5.80
   6   8  -5  134.89    5.80
  -6   8   5  140.39    5.20
  -6  -8  -5  144.49    4.40
  -6  -8   5  161.18    5.80
  -6  -8   5  141.49    5.00
  -6   8  -5  154.28    6.00
   6  -8  -5  142.49    4.90
  -6   8   6   10.80    2.90
   6   8  -6    9.10    3.60
  -6   8  -6    7.90    3.80
  -6  -8   6   12.40    3.30
  -6   8  -6   14.00    3.00
  -7  -8   0   -1.70    1.10
  -7   8   0    0.60    1.00
  -7  -8   0   -0.70    1.30
  -7  -8  -1  197.08    4.90
   7   8  -1  188.88    5.30
  -7   8   1  180.48    4.50
  -7  -8  -1  187.78    4.70
  -7   8  -1  192.78    4.80
  -7  -8   1  192.08    4.90
  -7   8  -1  198.48    4.30
  -7  -8   1  193.48    5.00
  -7   8   2   43.00    2.10
   7   8  -2   47.10    2.70
  -7  -8  -2   38.50    2.40
  -7  -8  -2   42.60    2.30
  -7  -8   2   40.30    2.60
  -7   8  -2   43.10    2.60
  -7  -8   2   49.70    2.60
  -7   8  -2   43.00    2.20
  -7  -8  -3  917.81   19.50
  -7   8   3  960.00   19.60
   7   8  -3  953.50   20.00
  -7   8   3  955.50   18.90
  -7  -8  -3  952.00   19.40
  -7  -8   3  909.61   19.80
  -7   8  -3  935.21   19.70
  -7  -8   3  925.91   19.90
  -7   8   4    2.70    1.80
  -7  -8  -4    7.10    1.70
   7   8  -4    6.70    2.40
   7  -8  -4    7.70    1.70
  -7  -8   4    8.40    2.10
  -7   8  -4    5.50    2.30
  -7  -8   4    6.60    2.20
   7   8  -5   89.99    5.10
  -7   8   5   87.39    4.50
  -7  -8  -5   94.89    3.80
  -7   8  -5   92.79    4.70
  -7  -8   5   95.19    4.30
  -7   8  -5   82.19    5.00
  -7  -8   5   93.99    5.00
   7  -8  -5   90.19    4.00
  -7   8   6   44.60    3.70
   7   8  -6   43.60    4.30
  -7   8  -6   45.20    4.60
  -7  -8   6   44.30    4.10
  -7   8  -6   34.30    3.50
  -8  -8   0  764.32   16.00
  -8  -8   0  747.93   16.10
  -8   8   0  774.72   15.80
  -8   8   1  423.56    9.40
   8   8  -1  444.16   10.20
  -8  -8  -1  447.36    9.60
  -8  -8  -1  426.56    9.70
  -8   8  -1  441.96    9.60
  -8  -8   1  435.96    9.80
  -8  -8   1  431.96    9.70
  -8  -8  -2    2.30    1.70
  -8  -8  -2    4.40    1.50
  -8   8   2    0.00    1.20
   8   8  -2    2.70    1.70
  -8   8  -2    3.10    1.60
  -8   8  -2    1.20    1.40
  -8  -8   2    0.90    1.70
  -8  -8   2    3.00    1.70
  -8   8   3  100.79    2.80
  -8  -8  -3   92.09    3.50
   8   8  -3   99.09    4.00
  -8  -8  -3   91.29    3.80
  -8   8   3   92.59    3.70
  -8  -8   3  101.59    4.00
  -8  -8   3   92.69    4.10
  -8   8  -3   92.19    3.70
  -8   8  -3   90.19    4.00
  -8  -8  -4  406.96    9.30
  -8   8   4  412.66    9.70
   8   8  -4  400.06   10.00
  -8  -8   4  406.76    9.80
  -8  -8   4  405.36   10.10
  -8   8  -4  406.06    9.80
  -8   8  -4  406.16    9.90
   8  -8  -4  412.56    9.10
  -8  -8  -5   59.69    3.50
  -8   8   5   58.99    3.70
   8   8  -5   59.89    4.80
  -8   8  -5   58.69    4.40
  -8  -8   5   62.89    4.70
  -8  -8   5   55.99    4.10
  -8   8  -5   59.29    4.20
   8  -8  -5   63.49    3.60
  -9  -8   0    5.30    1.60
   9   8   0   -1.00    1.90
  -9   8   0    2.70    1.40
  -9  -8   0    1.50    1.70
   9   8  -1    7.50    2.00
  -9   8   1    5.10    1.40
  -9  -8  -1    5.60    1.50
  -9  -8  -1    5.70    1.80
  -9   8  -1    3.80    1.50
  -9  -8   1    5.10    1.70
  -9  -8   1    3.60    1.80
   9   8  -2 1283.97   26.80
  -9  -8  -2 1307.67   26.50
  -9  -8  -2 1255.17   26.60
  -9   8   2 1298.97   26.50
  -9  -8   2 1271.57   26.70
  -9   8  -2 1323.47   26.60
  -9  -8   2 1281.37   26.70
  -9   8   3   10.00    1.90
  -9  -8  -3   11.60    2.00
  -9  -8  -3   10.20    2.20
   9   8  -3   10.60    2.20
  -9  -8   3   10.80    2.20
  -9  -8   3   11.00    2.30
  -9   8  -3   11.30    2.20
  -9   8  -3   11.30    2.10
  -9  -8  -4  105.19    4.10
  -9  -8  -4   97.29    4.40
   9   8  -4  101.49    4.70
  -9   8   4  100.39    4.60
  -9   8  -4  102.29    4.80
  -9   8  -4  104.19    4.90
  -9  -8   4   96.79    4.60
  -9  -8   4  109.69    4.90
  -9   8   5   29.10    3.20
  -9  -8  -5   33.20    2.70
   9   8  -5   32.60    3.60
  -9  -8  -5   28.10    2.90
  -9  -8   5   37.20    3.60
  -9  -8   5   27.90    3.00
  -9   8  -5   24.00    3.20
  -9   8  -5   21.10    3.60
  10   8   0  441.56   10.80
 -10  -8   0  440.86   10.20
 -10   8   0  448.16   10.00
 -10  -8   0  452.45   10.20
 -10  -8  -1   27.50    2.50
  10   8  -1   31.70    2.70
 -10   8   1   26.90    2.00
 -10  -8  -1   31.30    2.30
 -10  -8   1   28.10    2.50
 -10  -8   1   25.00    2.30
 -10   8  -1   29.70    2.20
 -10   8   2    2.80    1.60
 -10  -8  -2    2.50    2.20
  10   8  -2    3.20    2.00
 -10  -8  -2    2.00    1.80
 -10   8   2    4.20    1.70
 -10  -8   2    4.10    2.00
 -10   8  -2    3.40    1.90
 -10  -8   2    0.80    2.00
 -10  -8  -3   20.80    2.30
 -10   8   3   18.60    2.30
 -10  -8  -3   15.70    2.50
  10   8  -3   21.30    2.60
 -10   8  -3   19.10    2.50
 -10  -8   3   15.80    2.60
 -10  -8   3   18.90    2.60
 -10  -8  -4  265.27    7.50
  10   8  -4  281.17    7.80
 -10   8   4  271.37    7.80
 -10  -8  -4  285.77    7.20
 -10   8  -4  282.87    7.80
 -10  -8   4  273.37    8.00
 -10   8  -4  268.77    7.70
 -10  -8   4  277.37    7.80
  10   8  -5   61.09    4.90
 -10  -8  -5   58.69    4.10
 -10  -8  -5   62.59    3.80
 -10   8   5   60.89    4.10
 -10   8  -5   64.69    4.50
 -10  -8   5   69.49    4.50
 -10   8  -5   67.99    4.10
 -10  -8   5   69.59    4.60
 -11  -8   0    3.70    1.90
  11   8   0   -3.70    2.20
 -11   8   0    2.20    1.80
 -11  -8   0   -2.00    2.00
 -11  -8  -1  168.18    5.40
 -11  -8  -1  167.98    5.30
  11   8  -1  177.28    5.60
 -11   8   1  177.58    5.20
 -11  -8   1  166.88    5.50
 -11   8  -1  167.98    5.20
 -11  -8   1  171.88    5.30
 -11   8   2   46.30    2.80
  11   8  -2   45.10    3.50
 -11   8   2   41.10    3.10
 -11  -8  -2   39.80    2.80
 -11  -8  -2   43.50    3.10
 -11  -8   2   38.30    2.90
 -11   8  -2   46.00    2.90
 -11  -8   2   43.70    3.10
 -11   8   3  368.66    9.40
  11   8  -3  372.56    9.30
 -11  -8  -3  368.16    9.40
 -11  -8  -3  370.06    9.10
 -11   8  -3  377.16    9.40
 -11  -8   3  375.76    9.60
 -11  -8   3  387.96    9.50
 -11  -8  -4    0.90    2.40
 -11   8   4   -0.30    2.50
  11   8  -4    0.00    2.70
 -11  -8  -4   -0.30    2.70
 -11  -8   4    0.80    2.70
 -11   8  -4    1.10    2.60
 -11  -8   4   -0.40    2.70
 -12  -8   0   84.49    4.20
  12   8   0   81.29    4.50
 -12   8   0   95.29    4.00
 -12  -8   0   81.89    4.30
 -12  -8  -1  300.37    7.80
 -12   8   1  298.37    7.60
 -12  -8  -1  294.17    7.90
  12   8  -1  300.07    7.80
 -12  -8   1  289.57    8.00
 -12  -8   1  293.17    7.90
 -12   8  -1  297.97    7.70
 -12  -8  -2    6.60    2.70
 -12   8   2    4.20    2.30
 -12  -8  -2    4.40    2.30
  12   8  -2    6.20    2.40
 -12   8   2    7.70    2.10
 -12  -8   2    9.30    2.50
 -12   8  -2    7.70    2.50
 -12  -8   2    8.30    2.60
  12   8  -3   69.19    4.20
 -12   8   3   61.19    4.40
 -12  -8  -3   70.89    4.20
 -12  -8  -3   70.89    5.00
 -12  -8   3   71.29    4.70
 -12  -8   3   63.49    4.50
 -12   8  -3   70.69    4.60
 -12  -8  -4   46.80    3.80
 -12  -8  -4   56.29    3.50
  12   8  -4   57.19    4.60
 -12   8   4   61.49    4.10
 -12  -8   4   54.39    4.10
 -12   8  -4   58.59    3.90
 -12  -8   4   55.29    4.00
 -13  -8   0    2.30    2.40
 -13   8   0    4.60    2.30
 -13  -8   0    5.60    2.70
  13   8   0    5.20    2.60
 -13  -8  -1    3.70    2.80
  13   8  -1   11.60    2.60
 -13   8   1   10.00    2.50
 -13  -8  -1    9.00    2.50
 -13  -8   1    9.20    2.60
 -13  -8   1    5.60    2.90
 -13   8  -1   13.00    2.50
 -13  -8  -2  487.85   11.90
 -13   8   2  480.25   11.10
 -13  -8  -2  486.55   11.50
  13   8  -2  493.65   11.50
 -13   8   2  470.75   11.60
 -13  -8   2  471.05   11.70
 -13   8  -2  474.35   11.50
 -13  -8   2  486.05   11.80
 -13  -8  -3   65.99    4.20
  13   8  -3   59.19    4.30
 -13  -8  -3   54.29    3.60
 -13   8   3   57.19    3.90
 -13  -8   3   64.79    4.10
 -13  -8   3   61.09    4.10
 -13   8  -3   59.29    3.80
 -14  -8   0  309.77    8.40
  14   8   0  292.97    8.40
 -14  -8   0  311.17    8.60
 -14   8   0  293.37    8.30
  14   8  -1   -0.10    2.60
 -14  -8  -1   -0.60    2.60
 -14  -8  -1   -1.10    3.10
 -14   8   1    1.70    2.60
 -14   8  -1    0.50    2.60
 -14  -8   1   -0.10    3.00
 -14  -8   1   -0.30    2.60
 -14   8   2    6.20    2.60
 -14   8   2    6.80    2.70
 -14  -8  -2    9.90    2.80
 -14  -8  -2   10.40    3.30
 -14  -8   2    5.10    2.90
 -14   8  -2   13.50    2.90
 -14  -8   2    8.80    3.10
 -14   8   3   -2.10    2.80
 -14  -8  -3   -0.20    2.80
 -14  -8  -3    1.10    3.40
 -14  -8   3    0.00    3.00
 -14  -8   3    2.30    3.20
 -14   8  -3   -3.50    3.00
 -15   8   0    1.60    2.80
 -15  -8   0    4.80    3.50
 -15  -8   0    3.80    2.90
 -15   8   1   71.49    4.90
 -15  -8  -1   76.89    4.70
 -15   8   1   73.49    5.00
 -15  -8  -1   67.99    4.90
 -15  -8   1   68.99    4.60
 -15  -8   1   78.79    5.10
 -15   8  -1   74.09    4.90
 -15   8   2  107.59    5.60
 -15  -8  -2  121.09    6.30
 -15  -8  -2   94.49    5.40
 -15   8   2   96.99    5.40
 -15  -8   2  108.69    5.80
 -15  -8   2  105.19    6.20
 -15   8  -2  108.59    5.70
 -16  -8   0    8.50    4.00
 -16   8   0    5.90    3.10
 -16  -8   0   -0.60    3.10
   0   9   0   -0.30    0.50
   0  -9   0   -0.40    0.70
   0  -9   1   -0.80    0.80
   0  -9  -1   -0.50    0.60
   0   9  -1   -0.50    0.60
   0   9  -1   -0.10    0.80
   0   9  -2 5724.53  114.19
   0  -9   2 5637.24  113.69
   0   9   2 5617.24  112.49
   0   9   2 5610.44  112.29
   0  -9  -2 5717.63  112.39
   0  -9   2 5520.05  113.69
   0  -9   3    1.10    1.30
   0   9   3    0.30    1.00
   0   9  -3    0.20    1.50
   0  -9   3    1.10    1.30
   0  -9  -3    0.50    0.50
   0   9  -4  201.38    5.80
   0  -9   4  187.78    5.30
   0  -9  -4  187.08    4.10
   0   9   4  203.68    5.20
   0   9  -5    2.80    2.60
   0   9  -6  733.33   17.20
   1  -9   0 1941.41   38.30
   1   9   0 1984.90   38.20
  -1  -9   0 1879.81   38.20
  -1  -9   0 1929.91   38.40
  -1   9   0 1845.62   38.50
   1   9  -1  236.58    5.60
   1   9  -1  244.58    5.30
  -1  -9  -1  238.28    5.10
  -1   9  -1  236.78    5.40
   1  -9  -1  240.08    5.10
   1   9   1  238.28    4.90
  -1  -9   1  239.08    5.40
  -1   9  -1  228.98    5.20
  -1  -9   1  235.08    5.20
   1  -9   2  273.97    6.40
  -1  -9  -2  279.77    5.90
  -1   9   2  281.67    5.80
   1   9  -2  278.37    6.50
  -1   9  -2  279.97    6.40
  -1  -9   2  266.37    6.30
  -1  -9   2  276.97    6.40
   1   9   2  291.17    5.90
   1  -9  -2  280.97    5.80
   1  -9   3    3.60    1.30
  -1  -9  -3    0.90    0.70
   1   9  -3    0.60    1.50
  -1   9   3    1.70    0.90
  -1   9  -3    1.20    1.50
  -1  -9   3    2.10    1.30
  -1  -9   3    1.80    1.30
  -1   9   4 1760.32   35.90
  -1  -9  -4 1783.52   35.30
   1  -9   4 1740.53   36.00
  -1  -9  -4 1769.62   35.30
  -1  -9  -4 1755.82   35.20
   1   9  -4 1794.12   36.40
  -1  -9   4 1800.92   36.30
  -1  -9   4 1749.12   36.00
  -1   9  -4 1754.62   36.30
  -1  -9  -5   79.39    2.80
   1   9  -5   76.79    4.60
  -1   9   5   83.29    3.80
  -1  -9   5   85.29    4.40
  -1  -9   5   86.69    3.80
  -1   9  -5   84.39    4.70
   1   9  -6    6.60    3.50
  -1   9  -6    4.00    3.60
  -2   9   0   -0.80    0.70
   2   9   0    0.70    0.60
  -2  -9   0   -1.50    0.50
   2  -9   0   -1.20    0.70
  -2  -9   0   -1.80    0.80
  -2  -9  -1  626.24   12.50
   2  -9   1  616.54   13.00
   2   9  -1  649.83   13.00
  -2  -9  -1  620.64   12.80
   2   9  -1  634.54   13.30
  -2  -9   1  620.04   13.10
   2   9   1  623.94   12.70
  -2   9  -1  633.94   13.00
  -2  -9   1  611.54   12.90
   2  -9  -1  619.14   12.70
   2  -9   2  128.89    3.70
   2   9  -2  134.69    3.90
  -2  -9  -2  136.19    3.20
  -2   9   2  134.39    3.00
  -2  -9  -2  133.69    2.90
  -2  -9  -2  137.29    2.90
  -2   9  -2  133.79    3.70
  -2  -9   2  135.19    3.70
  -2  -9   2  136.59    3.70
   2   9   2  137.19    3.20
  -2  -9  -3   48.60    1.60
  -2  -9  -3   47.90    1.50
   2  -9   3   53.09    2.50
  -2  -9  -3   47.70    1.70
   2   9  -3   48.40    2.70
  -2   9   3   47.00    2.00
  -2  -9   3   44.90    2.60
  -2  -9   3   49.30    2.70
  -2   9  -3   50.59    2.70
  -2  -9  -4    2.50    1.00
  -2  -9  -4    2.10    0.90
   2   9  -4    1.80    2.00
  -2  -9  -4    2.10    0.90
  -2   9   4    1.00    1.40
  -2   9  -4    0.90    2.00
  -2  -9   4    2.80    1.60
  -2  -9   4    0.70    1.80
  -2  -9  -5   31.00    1.90
  -2   9   5   35.30    2.60
   2   9  -5   32.50    3.30
  -2  -9   5   35.60    3.00
  -2  -9   5   36.80    2.60
  -2   9  -5   32.20    3.20
   2   9  -6    5.40    3.50
  -2   9   6   12.90    2.70
  -2  -9   6   11.10    2.90
  -2   9  -6   11.50    3.70
  -3  -9   0  691.03   14.30
  -3   9   0  703.73   14.20
   3  -9   0  696.83   14.20
   3   9   0  709.93   14.20
  -3  -9   0  675.03   14.10
   3   9  -1  265.27    5.70
   3   9  -1  248.58    6.10
  -3  -9  -1  253.17    5.30
  -3  -9  -1  254.27    5.60
   3  -9   1  245.78    5.70
  -3   9  -1  247.68    5.60
   3   9   1  255.17    5.40
  -3  -9   1  247.88    5.60
  -3  -9   1  255.37    5.80
  -3  -9  -2   51.69    1.50
  -3  -9  -2   47.80    1.60
  -3   9   2   46.10    1.40
   3   9  -2   49.70    2.50
  -3  -9  -2   49.99    1.80
  -3  -9   2   49.70    2.20
  -3  -9   2   45.30    2.30
   3   9   2   45.90    1.70
  -3   9  -2   45.70    2.20
  -3  -9  -3    7.80    0.90
  -3  -9  -3    8.20    0.90
  -3  -9  -3    6.20    1.00
  -3   9   3    6.70    1.10
   3   9  -3    5.30    1.70
  -3  -9   3    5.80    1.50
  -3  -9   3    4.30    1.50
  -3   9  -3    9.10    1.70
  -3  -9  -4  769.72   15.80
   3   9  -4  768.12   16.90
  -3   9   4  768.92   16.30
  -3  -9  -4  784.62   15.90
  -3  -9   4  769.22   16.50
  -3  -9   4  779.32   16.80
  -3   9  -4  777.72   16.80
  -3  -9  -5  115.59    3.40
  -3   9   5  116.29    4.40
   3   9  -5  116.29    5.30
  -3   9  -5  123.79    5.30
  -3  -9   5  124.99    5.10
  -3  -9   5  120.19    4.50
   3   9  -6    4.10    3.40
  -3   9   6    1.80    2.50
  -3  -9   6   -1.60    2.20
  -3   9  -6   -0.50    3.60
  -3  -9   6    2.40    2.80
   4   9   0    0.00    0.70
  -4  -9   0    1.10    1.00
  -4  -9   0    0.90    0.80
  -4   9   1  177.08    3.90
  -4  -9  -1  186.28    4.10
  -4  -9  -1  181.68    4.30
   4   9   1  182.18    4.20
  -4  -9   1  183.58    4.50
  -4  -9   1  181.18    4.40
  -4   9  -1  184.38    4.20
   4   9  -2 3790.62   76.39
  -4   9   2 3806.22   75.89
  -4  -9  -2 3870.11   75.89
  -4  -9  -2 3832.02   75.89
  -4  -9   2 3824.12   76.19
  -4  -9   2 3748.43   76.19
  -4   9  -2 3831.62   76.09
  -4  -9  -3   -0.20    1.10
  -4  -9  -3    0.70    0.90
  -4   9   3    0.60    1.00
   4   9  -3    2.40    1.70
  -4  -9   3    0.20    1.40
  -4   9  -3    1.80    1.60
  -4  -9   3    0.50    1.50
  -4   9   4  131.99    4.20
  -4  -9  -4  143.29    3.70
   4   9  -4  144.69    5.00
  -4  -9  -4  142.49    3.80
  -4  -9   4  143.19    4.60
  -4  -9   4  143.69    4.80
  -4   9  -4  141.19    4.90
   4   9  -5    3.20    2.70
  -4   9   5    1.30    1.90
  -4  -9  -5    2.80    1.40
  -4  -9  -5    2.30    1.50
  -4  -9   5    5.00    2.40
  -4   9  -5    7.20    2.90
  -4  -9   5    3.90    2.00
   4   9  -6  572.94   14.20
  -4   9   6  578.74   13.50
  -4  -9   6  587.64   13.10
  -4   9  -6  568.14   14.10
  -4  -9   6  571.74   14.00
  -5  -9   0 2229.68   44.30
  -5  -9   0 2196.58   44.40
  -5  -9  -1   92.69    2.60
   5   9  -1   98.69    3.40
  -5  -9  -1   98.69    2.90
  -5   9   1   93.59    2.40
  -5  -9   1   95.19    3.00
  -5   9  -1   99.79    2.50
  -5  -9   1   93.69    2.90
  -5  -9  -2  221.28    5.20
  -5  -9  -2  220.58    5.00
  -5   9   2  221.58    4.90
   5   9  -2  222.28    5.70
  -5  -9   2  213.48    5.50
  -5  -9   2  226.98    5.60
  -5   9  -2  220.78    5.30
  -5  -9  -3    0.20    1.00
   5   9  -3    2.10    1.70
  -5  -9  -3    1.70    1.10
  -5   9   3    1.60    1.10
  -5  -9  -3    2.00    1.30
  -5   9  -3    1.10    1.50
  -5  -9   3    0.40    1.60
  -5  -9   3    2.20    1.50
   5   9  -4 1750.52   36.40
  -5  -9  -4 1793.62   35.60
  -5  -9  -4 1739.63   35.50
  -5   9   4 1761.12   35.90
  -5   9  -4 1774.72   36.30
  -5  -9   4 1732.53   36.10
  -5  -9   4 1790.22   36.30
  -5   9   5   16.00    2.40
  -5  -9  -5   20.20    1.80
  -5  -9  -5   16.50    1.90
   5   9  -5   18.70    3.00
  -5   9  -5   15.80    3.30
  -5  -9   5   16.30    2.70
  -5  -9   5   17.10    2.40
  -5   9   6    4.70    2.70
   5   9  -6    9.90    3.60
  -5  -9   6    4.00    2.90
  -5   9  -6    4.50    3.70
  -5  -9   6    8.60    2.40
  -6  -9   0    1.20    1.00
  -6   9   0    0.60    0.80
  -6  -9   0    1.40    1.20
  -6   9   1  217.48    4.90
  -6  -9  -1  212.58    5.30
  -6  -9  -1  216.58    5.10
   6   9  -1  211.58    5.90
  -6   9  -1  227.18    4.80
  -6  -9   1  215.18    5.30
  -6  -9   1  227.28    5.40
   6   9  -2  700.03   15.30
  -6  -9  -2  710.83   14.70
  -6  -9  -2  708.83   14.80
  -6   9   2  708.63   14.60
  -6   9  -2  704.03   14.70
  -6  -9   2  723.93   15.10
  -6  -9   2  699.93   15.10
   6   9  -3   47.60    3.00
  -6  -9  -3   44.40    2.60
  -6  -9  -3   46.60    2.40
  -6   9   3   46.80    2.40
  -6   9  -3   46.80    3.00
  -6  -9   3   47.80    2.90
  -6  -9   3   44.70    3.00
  -6   9   4    8.30    1.80
  -6  -9  -4   11.10    1.60
  -6  -9  -4    9.60    1.70
   6   9  -4    9.30    2.50
  -6  -9   4   13.10    2.30
  -6  -9   4   10.50    2.20
  -6   9  -4    9.70    2.40
  -6  -9  -5   26.40    2.30
  -6   9   5   29.50    2.70
   6   9  -5   22.50    3.20
  -6  -9  -5   25.10    2.10
  -6   9  -5   24.80    3.40
  -6  -9   5   31.90    3.10
  -6  -9   5   25.60    2.70
  -6   9   6   54.59    4.60
   6   9  -6   51.29    4.60
  -6   9  -6   57.39    4.80
  -6  -9   6   57.89    4.20
  -7  -9   0   21.10    1.60
  -7  -9   0   24.70    1.80
  -7   9   0   21.60    1.40
  -7   9   1  124.99    3.30
  -7  -9  -1  122.79    3.50
  -7  -9  -1  124.19    3.80
   7   9  -1  135.99    4.40
  -7   9  -1  122.29    3.10
  -7  -9   1  123.89    3.80
  -7  -9   1  126.69    3.80
  -7   9  -1  120.49    3.60
  -7  -9  -2    3.20    1.30
  -7   9   2    3.60    1.10
  -7  -9  -2    1.80    1.50
   7   9  -2    9.40    1.80
  -7   9  -2    2.80    1.40
  -7  -9   2    3.80    1.60
  -7  -9   2    2.30    1.70
  -7  -9  -3   28.70    1.90
  -7   9   3   28.60    2.00
   7   9  -3   26.10    2.40
  -7  -9  -3   22.70    2.00
  -7   9  -3   27.90    2.30
  -7  -9   3   26.80    2.30
  -7  -9   3   24.00    2.30
  -7   9   4  101.29    4.00
  -7  -9  -4  100.89    3.80
   7   9  -4  104.09    4.70
  -7  -9  -4  118.69    3.70
  -7   9  -4  110.49    4.50
  -7  -9   4  103.69    4.60
  -7  -9   4  100.99    4.30
  -7   9   5   77.49    4.40
  -7  -9  -5   78.39    3.50
   7   9  -5   88.39    4.90
  -7  -9  -5   77.69    3.70
  -7  -9   5   72.09    4.70
  -7   9  -5   75.49    5.20
  -7  -9   5   79.39    4.30
   7   9  -6    6.80    3.70
  -7   9  -6    6.80    3.00
  -7  -9   6    0.60    3.10
  -7   9  -6    8.00    3.90
  -8   9   0    3.30    1.30
  -8  -9   0    4.30    1.60
  -8  -9   0    0.60    1.30
   8   9  -1  177.38    5.30
  -8  -9  -1  165.98    4.80
  -8  -9  -1  170.08    4.60
  -8   9   1  176.98    4.40
  -8  -9   1  166.28    4.80
  -8   9  -1  173.28    4.60
  -8  -9   1  174.38    4.80
  -8   9   2 1229.68   25.40
  -8  -9  -2 1268.47   25.50
   8   9  -2 1235.88   26.00
  -8  -9  -2 1226.98   25.60
  -8   9  -2 1273.97   25.70
  -8  -9   2 1257.57   25.80
  -8   9  -2 1235.78   25.30
  -8  -9   2 1229.98   25.80
   8   9  -3    8.30    2.10
  -8  -9  -3    8.20    2.00
  -8   9   3    5.60    1.70
  -8  -9  -3    9.90    1.70
  -8   9  -3    7.40    2.00
  -8  -9   3    8.60    2.10
  -8   9  -3    6.60    2.00
  -8  -9   3    8.70    2.00
  -8  -9  -4   68.69    3.80
   8   9  -4   78.49    4.40
  -8   9   4   69.29    3.70
  -8  -9  -4   73.69    3.40
  -8   9  -4   73.99    4.20
  -8   9  -4   73.39    4.20
  -8  -9   4   68.59    4.10
  -8  -9   4   72.59    4.30
  -8  -9  -5    2.30    2.00
  -8   9   5   -2.40    2.30
   8   9  -5    1.50    3.00
  -8  -9  -5    2.50    2.20
  -8  -9   5    1.80    2.50
  -8  -9   5    2.50    2.70
  -8   9  -5    4.90    3.30
  -8   9  -5    6.10    2.70
   9   9   0 1405.96   29.90
  -9   9   0 1433.26   28.90
  -9  -9   0 1427.76   29.10
  -9  -9   0 1411.76   29.20
  -9   9   1   13.20    1.50
  -9  -9  -1   14.60    2.10
   9   9  -1   14.40    2.20
  -9  -9  -1   12.90    1.70
  -9  -9   1   11.00    1.80
  -9  -9   1   11.50    2.00
  -9   9  -1   14.60    1.70
  -9  -9  -2   83.69    3.80
   9   9  -2   89.09    3.90
  -9  -9  -2   86.09    3.50
  -9   9   2   82.69    3.30
  -9   9  -2   77.39    3.00
  -9   9  -2   87.19    3.70
  -9  -9   2   87.19    3.80
  -9  -9   2   88.69    4.00
   9   9  -3    1.40    2.10
  -9  -9  -3    3.10    1.80
  -9   9   3    1.30    1.80
  -9  -9  -3    3.00    2.10
  -9   9  -3    0.60    2.10
  -9   9  -3    2.10    1.90
  -9  -9   3    1.70    2.20
  -9  -9   3    4.50    2.10
  -9  -9  -4  943.91   20.60
  -9   9   4  975.20   20.90
   9   9  -4  955.30   21.20
  -9  -9  -4  991.60   20.50
  -9   9  -4  969.30   21.00
  -9   9  -4 1000.70   21.00
  -9  -9   4  989.40   21.20
  -9  -9   4  985.90   21.10
  -9   9   5   -2.40    2.50
  -9  -9  -5   -1.10    2.10
   9   9  -5    0.40    2.90
  -9  -9  -5    1.60    2.50
  -9  -9   5   -0.70    2.80
  -9  -9   5   -0.50    2.60
  -9   9  -5   -2.30    3.20
  -9   9  -5    3.20    2.80
  10   9   0   -1.50    2.20
 -10  -9   0    4.80    2.00
 -10  -9   0    2.90    1.80
 -10   9   0    4.30    1.60
 -10  -9  -1   27.40    2.50
 -10   9   1   25.20    2.00
 -10  -9  -1   27.40    2.20
  10   9  -1   28.30    2.80
 -10  -9   1   25.30    2.30
 -10   9  -1   25.20    2.20
 -10  -9   1   22.60    2.40
  10   9  -2  773.12   17.10
 -10  -9  -2  801.32   16.70
 -10   9   2  781.42   16.70
 -10  -9  -2  761.12   16.80
 -10  -9   2  780.42   17.00
 -10  -9   2  798.52   17.10
 -10   9  -2  787.52   16.80
 -10   9   3   33.50    2.60
  10   9  -3   38.80    3.00
 -10  -9  -3   33.30    2.50
 -10  -9  -3   27.80    2.80
 -10  -9   3   26.60    2.90
 -10  -9   3   33.40    2.90
 -10   9  -3   29.20    2.70
 -10  -9  -4   23.40    2.50
  10   9  -4   20.40    3.10
 -10   9   4   20.90    2.70
 -10  -9  -4   25.30    2.90
 -10   9  -4   23.80    3.00
 -10   9  -4   21.40    3.10
 -10  -9   4   26.80    3.10
 -10  -9   4   25.60    3.10
 -10  -9  -5   14.00    2.60
  10   9  -5   14.80    3.40
 -10  -9  -5   21.20    3.00
 -10  -9   5   12.40    3.10
 -10   9  -5   10.30    3.50
 -10  -9   5   15.90    3.30
 -10   9  -5   13.30    3.20
 -11  -9   0   87.89    4.00
 -11  -9   0   87.19    4.20
 -11   9   0   92.69    3.80
  11   9   0   96.29    4.60
 -11  -9  -1   37.70    3.00
 -11  -9  -1   50.19    3.40
 -11   9   1   46.50    3.10
  11   9  -1   46.50    3.30
 -11   9  -1   44.60    3.30
 -11  -9   1   48.00    3.20
 -11  -9   1   40.40    2.80
 -11  -9  -2   18.90    2.30
 -11   9   2   16.40    2.10
 -11   9   2   18.30    2.20
  11   9  -2   18.40    2.60
 -11  -9  -2   15.60    2.60
 -11  -9   2   14.60    2.60
 -11  -9   2   16.80    2.50
 -11   9  -2   18.40    2.40
  11   9  -3   37.20    3.10
 -11  -9  -3   31.70    3.00
 -11  -9  -3   35.90    2.80
 -11   9   3   31.50    2.90
 -11  -9   3   34.50    3.10
 -11   9  -3   36.50    3.00
 -11  -9   3   36.50    3.20
 -11  -9  -4    7.50    2.70
 -11  -9  -4    2.00    2.30
 -11   9   4    3.50    2.60
  11   9  -4    5.30    2.80
 -11  -9   4    2.60    2.80
 -11   9  -4    1.10    2.80
 -11  -9   4    7.40    2.90
  12   9   0    0.90    2.50
 -12  -9   0    2.10    2.20
 -12  -9   0    1.40    2.50
 -12   9   0    1.50    2.00
 -12  -9  -1  103.29    5.10
 -12   9   1   99.49    4.30
 -12  -9  -1  104.79    4.50
  12   9  -1   99.99    4.70
 -12  -9   1   97.29    4.50
 -12  -9   1  102.39    5.00
 -12   9  -1  103.09    4.50
 -12   9   2  160.18    5.50
 -12  -9  -2  167.78    5.50
  12   9  -2  171.98    5.80
 -12   9   2  175.78    5.30
 -12  -9  -2  166.58    5.90
 -12  -9   2  173.28    5.90
 -12  -9   2  173.18    6.00
 -12   9  -2  168.48    5.70
 -12  -9  -3   13.50    3.00
  12   9  -3   17.20    2.90
 -12  -9  -3   18.50    2.70
 -12   9   3   12.20    2.60
 -12  -9   3   16.40    3.10
 -12  -9   3   12.70    2.90
 -12   9  -3   13.00    2.90
  12   9  -4   25.20    3.30
 -12  -9  -4   16.70    2.80
 -12  -9  -4   23.00    3.30
 -12   9   4   18.00    3.20
 -12  -9   4   16.80    3.40
 -12  -9   4   19.40    3.40
 -12   9  -4   19.10    3.30
 -13   9   0  521.15   12.10
 -13  -9   0  540.45   12.50
 -13  -9   0  534.65   12.30
  13   9   0  507.35   12.70
 -13   9   1   -0.10    2.30
 -13  -9  -1   -0.40    2.40
 -13  -9  -1   -2.30    2.70
  13   9  -1   -2.30    2.50
 -13  -9   1   -0.10    2.40
 -13   9  -1    2.50    2.40
 -13  -9   1    3.30    2.80
 -13   9   2   12.30    2.60
 -13   9   2   17.60    2.50
 -13  -9  -2   14.50    3.10
  13   9  -2   18.20    2.90
 -13  -9  -2   20.00    2.80
 -13   9  -2   16.30    2.80
 -13  -9   2   19.90    3.20
 -13  -9   2   17.30    2.90
 -13   9   3   12.00    2.90
 -13  -9  -3    6.70    2.70
  13   9  -3    7.30    2.80
 -13  -9  -3    4.30    3.10
 -13  -9   3    8.30    3.10
 -13   9  -3    4.80    2.80
 -13  -9   3    9.10    3.00
 -14  -9   0    2.70    2.70
  14   9   0    3.50    2.80
 -14  -9   0    2.60    3.10
 -14   9   0    0.40    2.50
 -14  -9  -1   -2.40    2.60
 -14   9   1    3.50    2.60
 -14  -9  -1    1.90    3.10
  14   9  -1    5.90    2.80
 -14  -9   1    3.50    3.20
 -14  -9   1   -0.90    2.60
 -14   9  -1    0.50    2.50
  14   9  -2  443.06   10.80
 -14  -9  -2  409.06   10.60
 -14   9   2  422.96   10.30
 -14  -9  -2  433.56   11.00
 -14   9   2  423.66   10.80
 -14  -9   2  422.96   11.00
 -14   9  -2  424.96   10.70
 -14  -9   2  428.36   11.00
 -14  -9  -3    7.70    3.60
 -14  -9  -3    6.90    2.90
 -14   9   3    4.60    3.00
 -14  -9   3   11.10    3.30
 -14  -9   3   13.20    3.50
 -14   9  -3    6.90    3.10
 -15  -9   0  189.38    7.20
 -15   9   0  186.28    6.50
 -15  -9   0  182.28    6.70
 -15  -9  -1   11.20    3.10
 -15  -9  -1    9.90    3.50
 -15   9   1   13.10    3.00
 -15  -9   1    8.00    3.60
 -15   9  -1    5.40    3.00
  15   9   1   11.60    3.40
 -15  -9   1    5.00    3.10
 -15  -9  -2   18.70    3.90
 -15   9   2   17.70    3.20
 -15  -9  -2   14.30    3.20
 -15  -9   2   15.70    3.70
 -15  -9   2   12.90    3.30
 -15   9  -2   11.80    3.20
   0  10   0 9380.46  196.78
   0 -10   0 9921.51  196.08
   0  10   0 9999.00  194.48
   0 -10  -1   -0.20    0.70
   0  10  -1    0.60    0.90
   0  10  -1   -0.40    0.70
   0 -10   1   -1.00    0.90
   0 -10   2  127.79    3.70
   0  10  -2  126.69    3.70
   0  10   2  130.89    3.00
   0  10   2  132.89    2.90
   0 -10  -2  132.79    3.00
   0 -10   2  115.29    3.50
   0  10   3   -2.00    0.90
   0 -10   3    0.20    1.40
   0 -10  -3    1.30    0.60
   0 -10   3    1.10    1.40
   0 -10   4 1169.68   24.70
   0  10  -4 1212.18   25.10
   0  10  -5    2.30    2.70
   0  10  -6  128.49    6.30
  -1 -10   0    0.20    0.80
  -1 -10   0    0.90    0.40
   1 -10   0    0.40    0.80
   1  10  -1   12.50    1.30
   1  10  -1   13.10    1.00
   1 -10   1   14.80    1.20
  -1 -10  -1   11.90    0.90
  -1  10  -1   12.90    1.20
   1 -10  -1   14.20    0.90
  -1 -10   1   14.60    1.20
  -1 -10   1   13.10    1.00
  -1  10  -1   14.20    1.00
   1  10   1   13.50    0.80
  -1 -10  -2 2633.14   51.99
  -1  10   2 2683.53   52.09
   1 -10   2 2595.64   52.49
  -1  10   2 2628.44   51.89
   1  10  -2 2580.14   52.59
  -1 -10   2 2533.85   52.39
  -1 -10   2 2570.84   52.49
  -1  10  -2 2614.24   52.49
   1 -10  -2 2632.74   51.89
   1  10   2 2680.13   52.19
   1 -10   3   18.60    1.70
   1  10  -3   22.20    2.10
  -1  10   3   19.40    1.30
  -1 -10  -3   19.30    1.20
  -1 -10   3   22.70    1.90
  -1 -10   3   17.40    1.70
  -1  10   4   80.29    3.10
  -1 -10  -4   78.29    2.20
   1  10  -4   80.59    4.10
   1 -10   4   75.59    3.50
  -1  10  -4   79.69    3.90
  -1 -10   4   73.59    3.70
  -1 -10   4   77.79    3.30
  -1  10   5   73.99    3.70
   1  10  -5   72.99    4.70
  -1 -10   5   80.19    4.30
  -1  10  -5   73.79    4.70
  -1 -10   5   79.49    3.80
   1  10  -6  455.85   12.20
  -1  10  -6  462.45   12.00
   2  10   0  345.37    7.20
  -2 -10   0  338.77    7.00
   2 -10   0  336.67    7.30
  -2  10   0  332.27    7.40
  -2 -10   0  333.67    7.40
  -2 -10  -1    0.60    0.80
   2  10  -1    0.80    1.10
   2 -10   1    2.80    1.00
   2  10  -1    0.20    0.70
  -2 -10   1   -0.20    0.90
  -2  10  -1    1.30    0.90
   2 -10  -1    0.80    0.60
  -2 -10   1    1.20    0.80
   2  10   1    0.10    0.50
  -2 -10  -2    4.90    0.90
   2 -10   2    3.90    1.20
   2  10  -2    6.80    1.40
  -2 -10   2    3.70    1.20
   2 -10  -2    4.80    0.50
  -2  10  -2    4.60    1.30
   2  10   2    3.60    0.70
  -2 -10   2    4.30    1.30
   2 -10   3   47.80    2.60
  -2 -10  -3   44.00    1.30
   2  10  -3   47.00    2.80
  -2 -10  -3   44.70    1.30
  -2 -10  -3   44.60    1.70
  -2  10   3   42.00    1.90
  -2  10  -3   44.90    2.60
  -2 -10   3   38.10    2.50
  -2 -10   3   42.70    2.60
  -2  10   4   35.40    2.10
  -2 -10  -4   33.50    1.80
  -2 -10  -4   34.80    1.50
   2  10  -4   39.60    3.00
  -2  10  -4   36.00    2.80
  -2 -10   4   33.40    2.40
  -2 -10   4   36.20    2.60
  -2  10   5   53.89    3.40
   2  10  -5   43.90    3.60
  -2 -10   5   50.49    3.50
  -2  10  -5   56.29    3.90
  -2 -10   5   42.40    3.20
   2  10  -6   12.40    3.60
  -2  10   6    7.60    2.60
  -2 -10   6    7.90    2.90
  -2  10  -6    8.40    3.40
  -3 -10   0    0.40    0.70
  -3 -10   0   -0.30    0.90
  -3  10   0   -0.10    0.70
   3  10   0   -0.70    0.70
   3 -10   0   -1.10    0.80
   3 -10   1    1.70    1.00
   3  10  -1    2.70    1.20
  -3 -10  -1    0.60    0.90
  -3  10  -1    2.20    0.90
   3  10   1    2.20    0.60
  -3 -10   1    3.20    1.20
  -3 -10   1    2.50    0.90
  -3  10   2 1085.09   21.60
  -3 -10  -2 1080.19   21.70
  -3 -10  -2 1086.09   21.70
  -3 -10  -2 1084.09   21.90
   3  10  -2 1109.39   22.60
   3 -10   2 1094.09   22.30
  -3 -10   2 1055.79   22.20
  -3 -10   2 1072.29   22.30
   3  10   2 1062.99   21.90
  -3  10  -2 1097.09   22.20
  -3 -10  -3    0.70    0.70
  -3 -10  -3    1.20    1.00
  -3 -10  -3    0.70    0.70
  -3  10   3    1.40    1.00
   3  10  -3   -0.10    1.60
  -3 -10   3   -0.10    1.40
  -3 -10   3    0.40    1.50
  -3  10  -3    0.70    1.60
  -3 -10  -4    8.60    1.20
  -3  10   4    7.40    1.50
   3  10  -4   12.00    2.40
  -3 -10  -4    9.60    1.10
  -3 -10   4    9.30    2.00
  -3 -10   4    9.80    2.00
  -3  10  -4   10.80    2.30
   3  10  -5   76.29    4.80
  -3  10   5   80.19    3.70
  -3  10  -5   83.99    4.70
  -3 -10   5   77.19    4.40
  -3 -10   5   82.99    3.90
  -3  10   6  139.59    5.50
   3  10  -6  145.99    7.00
  -3 -10   6  145.29    5.10
  -3 -10   6  142.89    6.10
  -3  10  -6  129.59    6.60
  -4  10   0 5395.66  103.89
  -4 -10   0 5149.18  104.19
  -4 -10   0 5056.49  104.19
   4  10   0 5251.67  104.29
  -4  10   1   11.50    0.70
   4  10  -1   10.20    1.60
  -4 -10  -1   11.40    0.90
  -4 -10  -1    9.10    1.10
  -4  10  -1   12.00    1.10
   4  10   1   11.80    1.00
  -4 -10   1   13.20    1.40
  -4 -10   1   10.00    1.20
   4  10  -2   31.60    2.40
  -4  10   2   25.10    1.20
  -4 -10  -2   24.10    1.40
  -4 -10  -2   25.00    1.80
  -4  10  -2   25.90    2.00
  -4 -10   2   22.40    1.80
  -4 -10   2   29.30    2.10
  -4  10   3    8.10    1.10
  -4 -10  -3    9.10    1.20
  -4 -10  -3    9.10    1.00
   4  10  -3    8.00    1.90
  -4 -10   3    7.30    1.70
  -4  10  -3   13.30    1.80
  -4 -10   3    7.80    1.80
  -4 -10  -4  948.71   19.30
   4  10  -4  970.80   20.60
  -4 -10  -4  949.60   19.50
  -4  10   4  947.71   19.80
  -4 -10   4  937.91   20.10
  -4  10  -4  948.11   20.30
  -4 -10   4  954.00   20.30
  -4  10   5   -3.00    1.90
  -4 -10  -5   -0.10    1.40
  -4 -10  -5   -0.70    1.30
   4  10  -5   -1.20    2.70
  -4 -10   5    1.10    2.10
  -4  10  -5    0.40    2.80
  -4 -10   5    0.90    2.30
  -4  10   6   86.19    4.80
   4  10  -6   87.49    5.90
  -4 -10   6   92.99    5.40
  -4 -10   6   93.39    4.40
  -4  10  -6   93.39    6.00
  -5 -10   0   -1.30    0.90
  -5 -10   0   -0.10    1.10
  -5 -10  -1   16.40    1.20
   5  10  -1   18.50    2.00
  -5 -10  -1   14.30    1.40
  -5  10   1   17.80    1.10
  -5 -10   1   17.90    1.40
  -5  10  -1   16.60    1.40
  -5 -10   1   14.50    1.50
  -5 -10  -2 2617.04   50.99
  -5 -10  -2 2547.15   50.79
  -5  10   2 2578.94   50.69
   5  10  -2 2516.45   51.49
  -5  10  -2 2517.95   50.99
  -5 -10   2 2530.35   51.19
  -5 -10   2 2501.65   51.19
  -5 -10  -3   44.50    2.10
  -5 -10  -3   44.80    2.30
  -5  10   3   41.30    2.10
   5  10  -3   43.50    3.00
  -5 -10  -3   42.50    2.00
  -5 -10   3   41.10    2.80
  -5 -10   3   41.40    2.80
  -5  10  -3   39.70    2.70
   5  10  -4  132.19    5.20
  -5  10   4  128.39    4.00
  -5 -10  -4  130.19    3.60
  -5 -10  -4  117.39    3.80
  -5  10  -4  127.89    4.80
  -5 -10   4  134.49    4.80
  -5 -10   4  126.59    4.60
   5  10  -5   48.90    3.80
  -5 -10  -5   49.00    2.60
  -5  10   5   50.69    3.60
  -5 -10  -5   47.60    2.80
  -5  10  -5   50.29    3.90
  -5 -10   5   51.49    3.50
  -5 -10   5   57.09    3.40
   5  10  -6  597.84   14.90
  -5  10  -6  587.14   14.80
  -5 -10   6  611.14   13.70
  -5 -10   6  603.34   14.50
  -6  10   0 1489.25   30.00
  -6 -10   0 1510.15   30.20
  -6 -10   0 1484.25   30.30
  -6 -10  -1    1.10    1.00
   6  10  -1   -0.50    1.60
  -6 -10  -1   -1.50    1.20
  -6  10   1    0.10    0.80
  -6 -10   1    1.60    1.30
  -6  10  -1   -1.40    0.80
  -6 -10   1    0.00    1.20
  -6 -10  -2   17.20    1.60
   6  10  -2   20.40    2.10
  -6  10   2   16.90    1.20
  -6 -10  -2   13.50    1.30
  -6 -10   2   15.60    1.70
  -6  10  -2   18.70    1.60
  -6 -10   2   15.70    1.80
  -6  10   3   16.30    1.60
  -6 -10  -3   15.40    1.50
   6  10  -3   16.30    2.20
  -6 -10  -3   12.70    1.60
  -6 -10   3   15.70    2.10
  -6 -10   3   14.00    2.00
  -6  10  -3   17.20    2.00
  -6 -10  -4  203.38    5.20
  -6 -10  -4  206.88    5.40
   6  10  -4  219.08    6.60
  -6  10   4  206.78    5.60
  -6 -10   4  214.28    6.30
  -6  10  -4  205.38    6.30
  -6 -10   4  208.88    6.10
  -6 -10  -5   31.10    2.30
  -6 -10  -5   27.90    2.00
   6  10  -5   29.30    3.50
  -6  10   5   33.80    2.80
  -6 -10   5   31.20    2.90
  -6  10  -5   33.50    3.70
  -6 -10   5   38.30    3.30
   6  10  -6   47.20    4.50
  -6 -10   6   49.10    4.10
  -6  10  -6   47.80    4.70
  -6 -10   6   42.90    3.70
  -7 -10   0    1.80    1.30
  -7 -10   0    0.20    1.40
  -7  10   0   -0.50    1.00
  -7 -10  -1    6.30    1.50
  -7  10   1    7.70    1.10
  -7 -10  -1    8.30    1.30
   7  10  -1    5.70    1.80
  -7 -10   1    6.80    1.50
  -7  10  -1    5.20    1.30
  -7 -10   1    6.50    1.60
  -7  10  -1    9.60    1.10
  -7  10   2   85.49    2.80
  -7 -10  -2   91.69    3.00
  -7 -10  -2   87.89    3.20
   7  10  -2   87.69    3.60
  -7 -10   2   89.49    3.50
  -7 -10   2   85.99    3.50
  -7  10  -2   88.29    3.00
  -7 -10  -3   18.50    1.70
  -7  10   3   17.70    1.70
  -7 -10  -3   16.40    1.90
   7  10  -3   19.20    2.40
  -7 -10   3   18.60    2.30
  -7  10  -3   16.50    2.10
  -7 -10   3   15.20    2.10
  -7  10   4    6.10    1.90
   7  10  -4    6.90    2.60
  -7 -10  -4    7.00    1.70
  -7 -10  -4    5.10    1.90
  -7 -10   4    5.50    2.20
  -7 -10   4    3.50    2.20
  -7  10  -4    7.10    2.50
   7  10  -5   54.09    4.10
  -7 -10  -5   58.29    3.60
  -7 -10  -5   59.99    3.20
  -7  10   5   49.50    3.30
  -7 -10   5   61.89    3.90
  -7  10  -5   50.79    4.10
  -7 -10   5   58.19    3.60
  -8 -10   0 1244.58   25.00
  -8 -10   0 1197.68   25.10
  -8  10   0 1214.58   24.80
  -8 -10  -1    7.20    1.70
  -8 -10  -1    3.90    1.40
  -8  10   1    7.70    1.30
   8  10  -1    6.70    2.10
  -8 -10   1    8.20    1.60
  -8  10  -1    6.10    1.00
  -8 -10   1    3.60    1.70
  -8  10  -1    6.90    1.50
  -8 -10  -2    0.80    1.70
  -8 -10  -2    0.80    1.40
  -8  10   2    1.80    1.30
   8  10  -2    2.70    1.90
  -8  10  -2    1.60    1.60
  -8 -10   2    3.30    1.90
  -8 -10   2    3.20    1.70
  -8  10  -2   -2.50    1.40
  -8 -10  -3   16.30    2.10
   8  10  -3   15.80    2.50
  -8 -10  -3   14.90    1.80
  -8  10   3   17.90    1.90
  -8 -10   3   14.20    2.30
  -8  10  -3   15.90    2.20
  -8 -10   3   14.10    2.30
  -8  10  -3   12.70    2.20
  -8  10   4  416.96   10.00
  -8 -10  -4  432.36    9.60
  -8 -10  -4  411.56    9.90
   8  10  -4  426.06   10.70
  -8 -10   4  437.56   10.60
  -8  10  -4  425.36   10.40
  -8  10  -4  441.16   10.40
  -8 -10   4  433.46   10.40
  -8  10   5    2.00    2.50
  -8 -10  -5   -0.60    2.30
   8  10  -5    3.20    3.10
  -8 -10  -5    0.70    1.90
  -8 -10   5    1.50    2.60
  -8  10  -5   -2.80    3.10
  -8  10  -5    1.20    2.70
  -8 -10   5    1.20    2.80
  -9 -10   0    2.60    1.60
  -9  10   0    2.70    1.40
   9  10   0    2.00    2.20
  -9 -10   0    2.20    1.80
  -9  10   1    7.60    1.50
  -9 -10  -1    7.00    1.70
   9  10  -1    9.60    2.30
  -9 -10  -1    6.40    1.80
  -9 -10   1   10.40    2.10
  -9 -10   1    9.00    1.80
  -9  10  -1   10.00    1.70
   9  10  -2 1568.24   32.40
  -9 -10  -2 1592.74   31.80
  -9  10   2 1550.64   31.70
  -9 -10  -2 1530.05   31.90
  -9  10  -2 1574.84   31.90
  -9 -10   2 1537.25   32.10
  -9 -10   2 1531.05   32.10
  -9  10  -2 1568.04   31.50
  -9 -10  -3   33.40    2.40
  -9 -10  -3   37.00    2.70
  -9  10   3   33.70    2.40
   9  10  -3   39.80    3.10
  -9 -10   3   30.80    2.80
  -9 -10   3   36.40    2.90
  -9  10  -3   34.70    2.70
  -9  10  -3   38.00    2.60
  -9 -10  -4   77.29    3.70
  -9 -10  -4   75.99    4.10
  -9  10   4   75.19    4.00
   9  10  -4   62.19    4.60
  -9  10  -4   82.59    4.50
  -9  10  -4   67.89    4.40
  -9 -10   4   77.19    4.60
  -9 -10   4   83.59    4.50
  -9 -10  -5   24.00    2.80
  -9 -10  -5   25.30    2.50
   9  10  -5   23.80    3.50
  -9  10  -5   22.30    3.20
  -9 -10   5   20.50    3.10
  -9 -10   5   24.00    3.30
  -9  10  -5   22.70    3.70
 -10  10   0 1393.86   28.20
 -10 -10   0 1375.86   28.50
  10  10   0 1364.66   29.30
 -10 -10   0 1368.36   28.40
 -10  10   1    0.90    1.50
 -10 -10  -1    2.20    2.10
 -10 -10  -1    0.50    1.70
  10  10  -1    2.80    2.30
 -10 -10   1   -2.90    2.10
 -10 -10   1    5.80    2.00
 -10  10  -1    3.50    1.70
 -10 -10  -2    2.40    1.80
 -10  10   2    2.50    1.70
 -10 -10  -2    2.10    2.10
  10  10  -2    3.40    2.30
 -10 -10   2    6.80    2.20
 -10 -10   2    7.10    2.30
 -10 -10  -3    1.50    2.00
  10  10  -3    1.80    2.30
 -10 -10  -3    2.40    2.20
 -10  10   3   -0.90    1.90
 -10  10  -3    0.80    2.00
 -10 -10   3    0.30    2.30
 -10 -10   3    0.50    2.30
 -10  10  -3    2.70    2.30
 -10  10   4  308.47    8.50
 -10 -10  -4  318.57    8.00
 -10 -10  -4  313.27    8.40
  10  10  -4  314.27    8.90
 -10 -10   4  341.27    8.80
 -10  10  -4  320.47    8.40
 -10  10  -4  320.67    8.70
 -10 -10   4  320.87    8.90
 -10 -10  -5   10.20    2.50
 -10 -10  -5    9.90    2.80
  10  10  -5    9.30    3.40
 -10  10  -5   14.10    3.20
 -10 -10   5   11.90    3.20
 -10 -10   5   11.40    3.10
 -10  10  -5   13.00    3.60
 -11  10   0    1.30    1.80
  11  10   0    3.80    2.50
 -11 -10   0    1.00    2.00
 -11 -10   0   -0.90    2.20
 -11  10   1    6.80    1.90
 -11 -10  -1   10.60    2.10
 -11 -10  -1    8.20    2.40
  11  10  -1    7.20    2.60
 -11  10  -1    9.60    2.00
 -11 -10   1   10.50    2.50
 -11 -10   1    6.60    2.20
 -11  10   2   36.30    2.60
 -11 -10  -2   38.20    3.00
 -11 -10  -2   38.90    2.70
  11  10  -2   38.80    3.20
 -11  10  -2   35.80    2.80
 -11 -10   2   37.00    3.00
 -11 -10   2   33.60    3.10
  11  10  -3   23.60    3.00
 -11  10   3   25.90    2.70
 -11 -10  -3   24.90    2.60
 -11 -10  -3   21.40    2.90
 -11 -10   3   23.40    3.10
 -11  10  -3   21.60    2.80
 -11 -10   3   26.60    3.00
 -11 -10  -4   16.80    2.90
 -11  10   4   18.30    2.90
  11  10  -4   19.90    3.30
 -11 -10  -4   14.80    2.50
 -11  10  -4   13.10    3.00
 -11 -10   4   15.70    3.20
 -11 -10   4   17.60    3.10
 -12  10   0  101.69    4.20
  12  10   0   93.29    5.10
 -12 -10   0   98.89    4.80
 -12 -10   0  110.29    4.50
 -12 -10  -1   -2.40    2.10
  12  10  -1    1.00    2.60
 -12  10   1    2.30    2.00
 -12 -10  -1    1.20    2.50
 -12 -10   1    1.10    2.60
 -12  10  -1    1.50    2.10
 -12 -10   1    3.20    2.30
 -12  10   2    4.20    2.10
  12  10  -2    4.60    2.60
 -12 -10  -2    3.20    2.30
 -12 -10  -2    4.60    2.60
 -12  10   2    2.40    2.10
 -12 -10   2    4.70    2.80
 -12  10  -2    3.10    2.40
 -12 -10   2    1.40    2.50
 -12  10   3   11.80    2.70
  12  10  -3   15.00    3.00
 -12 -10  -3   12.10    2.60
 -12 -10  -3   13.50    3.10
 -12 -10   3   15.50    2.90
 -12 -10   3   14.30    3.10
 -12  10  -3   17.30    2.90
 -12 -10  -4   91.79    5.40
  12  10  -4   90.39    5.30
 -12 -10  -4   86.79    4.60
 -12  10  -4  100.29    5.50
 -12 -10   4   85.69    5.50
 -12 -10   4   83.89    5.50
 -13 -10   0    4.40    2.90
 -13 -10   0    0.60    2.40
 -13  10   0    0.20    2.20
  13  10   0    1.50    2.80
 -13 -10  -1    2.00    2.50
 -13 -10  -1    3.60    2.80
 -13  10   1    3.50    2.30
  13  10  -1    5.30    2.80
 -13 -10   1    2.70    2.90
 -13 -10   1    1.00    2.50
 -13  10  -1    4.20    2.40
  13  10  -2  586.24   13.80
 -13 -10  -2  590.54   13.60
 -13 -10  -2  590.64   13.90
 -13  10   2  602.94   13.30
 -13  10   2  565.84   13.60
 -13 -10   2  600.24   13.90
 -13  10  -2  593.44   13.70
 -13 -10   2  608.84   14.10
 -13  10   3   20.60    3.10
  13  10  -3   21.60    3.30
 -13 -10  -3   22.40    3.50
 -13 -10  -3   21.10    2.90
 -13 -10   3   18.30    3.30
 -13  10  -3   21.30    3.20
 -13 -10   3   20.20    3.50
 -14  10   0  680.53   15.30
 -14 -10   0  700.83   15.90
  14  10   0  652.83   15.90
 -14 -10   0  686.73   15.60
  14  10  -1    7.20    3.00
 -14 -10  -1    2.90    3.10
 -14 -10  -1    7.20    2.80
 -14  10   1    1.80    2.60
 -14 -10   1    8.90    3.40
 -14  10  -1    5.40    2.70
 -14 -10   1    6.50    2.80
 -14 -10  -2   10.30    3.60
 -14  10   2    0.30    2.70
  14  10  -2    2.80    3.00
 -14 -10  -2    4.20    2.70
 -14 -10   2    6.30    2.90
 -14  10  -2    3.80    2.80
 -14 -10   2    5.40    3.20
 -14  10   3   -3.00    2.80
  14  10  -3    3.30    3.10
 -14 -10  -3    8.40    3.60
 -14 -10  -3    2.80    2.80
 -14 -10   3    6.60    3.40
 -14 -10   3    0.80    3.10
 -14  10  -3    0.70    3.10
 -15 -10   0    2.80    2.90
  15  10   0    1.10    3.20
 -15 -10   0    5.50    3.70
 -15  10   0    0.50    2.80
 -15 -10  -1   10.50    3.60
 -15  10   1    4.90    2.90
 -15 -10  -1    4.70    2.90
 -15 -10   1   12.00    3.70
 -15 -10   1    5.40    3.00
  15  10   1    7.70    3.60
 -15  10  -1    7.80    3.00
   0  11  -1    0.70    1.00
   0 -11  -1   -0.20    0.70
   0 -11   1   -0.80    0.90
   0  11  -1    0.70    0.80
   0  11   2 2571.84   50.59
   0 -11   2 2488.35   51.19
   0  11   2 2547.15   50.69
   0  11  -2 2514.15   51.29
   0 -11  -2 2605.84   50.69
   0 -11  -3    0.60    0.70
   0  11   3    1.80    1.00
   0 -11   3    1.60    1.50
   0  11  -3    0.60    1.60
   0  11  -4   56.49    3.70
   0 -11   4   51.69    3.30
   0  11  -5    0.90    2.70
   0 -11   5   -1.00    2.00
   0  11  -6  680.83   16.30
  -1  11   0  225.58    5.50
   1  11   0  239.18    5.00
  -1 -11   0  227.68    5.30
   1 -11   0  226.98    5.20
  -1 -11  -1    2.70    0.80
   1  11  -1    3.60    0.80
   1 -11   1    1.10    1.00
   1  11  -1    2.80    1.20
   1  11   1    1.30    0.50
  -1  11  -1    2.00    1.00
  -1 -11   1    4.00    1.10
  -1  11  -1    0.80    0.80
   1 -11  -1    2.10    0.70
  -1 -11   1    2.10    0.80
   1  11  -2  185.78    4.80
   1 -11   2  173.28    4.60
  -1 -11  -2  176.08    4.00
   1 -11  -2  181.48    3.90
  -1 -11   2  168.78    4.60
  -1  11  -2  172.58    4.60
   1  11   2  177.38    3.90
  -1 -11   2  169.18    4.40
  -1  11   3   29.60    1.70
  -1 -11  -3   32.30    1.50
   1 -11   3   35.60    2.20
   1  11  -3   28.10    2.30
  -1  11  -3   34.80    2.40
  -1 -11   3   27.70    2.10
  -1 -11   3   29.90    2.10
  -1  11   4 1064.79   21.60
   1 -11   4 1048.30   22.00
   1  11  -4 1039.90   22.40
  -1 -11  -4 1041.00   21.10
  -1 -11   4 1045.40   22.00
  -1  11  -4 1040.10   22.30
  -1 -11   4 1051.99   22.20
   1  11  -5   44.10    3.70
  -1  11   5   44.90    3.20
  -1 -11   5   44.50    3.00
  -1  11  -5   47.10    3.90
   1  11  -6   29.00    4.10
  -1  11  -6   30.80    4.00
   2  11   0   -0.60    0.60
  -2 -11   0    0.80    0.60
  -2 -11   0   -0.30    0.90
  -2  11   0    0.10    0.90
   2 -11   0    1.80    0.80
   2 -11   1  901.21   18.80
   2  11  -1  945.11   18.70
   2  11  -1  917.71   19.20
  -2 -11  -1  896.91   18.60
   2  11   1  920.61   18.40
  -2 -11   1  893.61   18.60
   2 -11  -1  911.11   18.50
  -2 -11   1  910.41   18.90
  -2  11  -1  931.61   18.80
   2  11  -2  188.58    5.10
  -2 -11  -2  183.58    4.30
   2 -11   2  192.38    4.80
  -2 -11   2  181.78    4.70
   2  11   2  186.88    4.20
  -2 -11   2  187.78    4.90
  -2  11  -2  192.88    4.90
   2 -11  -2  186.88    4.00
   2  11  -3  157.38    4.80
  -2 -11  -3  154.18    3.70
   2 -11   3  153.98    4.40
  -2  11   3  152.88    3.70
  -2 -11   3  146.99    4.50
  -2 -11   3  142.19    4.40
  -2  11  -3  153.38    4.60
   2  11  -4    3.80    2.30
  -2  11   4   -0.40    1.40
  -2 -11  -4   -0.40    1.00
  -2  11  -4    1.40    2.20
  -2 -11   4   -1.00    1.80
  -2 -11   4    0.50    1.90
   2  11  -5   44.80    3.70
  -2  11   5   45.30    3.30
  -2 -11   5   47.10    3.00
  -2 -11   5   49.30    3.40
  -2  11  -5   52.69    3.80
  -2  11   6   29.70    3.00
   2  11  -6   21.70    4.10
  -2 -11   6   24.00    2.80
  -2  11  -6   26.50    4.10
   3  11   0   24.10    1.40
  -3 -11   0   23.50    1.30
   3 -11   0   23.70    1.50
  -3 -11   0   24.30    1.70
  -3  11   0   23.70    1.50
   3 -11   1   42.90    2.00
   3  11  -1   43.40    2.50
  -3 -11  -1   42.70    1.80
  -3 -11  -1   44.40    1.40
  -3 -11   1   40.40    1.80
  -3  11  -1   49.70    1.90
   3  11   1   44.30    1.60
   3 -11  -1   41.30    1.50
   3 -11   2   65.49    2.60
  -3 -11  -2   64.39    1.70
  -3 -11  -2   61.79    2.20
   3  11  -2   62.49    2.90
  -3 -11  -2   63.79    1.70
   3  11   2   61.19    2.00
  -3 -11   2   60.39    2.50
  -3 -11   2   63.39    2.90
  -3  11  -2   58.79    2.60
   3  11  -3   36.80    2.90
  -3 -11  -3   36.40    1.80
  -3 -11  -3   36.20    1.30
  -3  11   3   28.80    1.70
  -3 -11  -3   36.90    1.40
  -3  11  -3   39.40    2.70
  -3 -11   3   38.40    2.70
  -3 -11   3   34.00    2.30
   3  11  -4  242.98    7.00
  -3  11   4  244.18    6.00
  -3 -11  -4  246.28    5.30
  -3 -11  -4  245.68    5.60
  -3 -11   4  235.38    6.60
  -3  11  -4  252.77    6.80
  -3 -11   4  252.47    6.80
   3  11  -5   74.29    4.90
  -3  11   5   75.79    3.70
  -3  11  -5   83.29    4.80
  -3 -11   5   79.29    4.20
  -3 -11   5   78.69    4.50
   3  11  -6   34.80    4.30
  -3 -11   6   26.10    2.90
  -3 -11   6   25.40    3.40
  -3  11  -6   21.40    4.00
  -4 -11   0    1.20    1.10
  -4  11   0    1.70    0.80
  -4 -11   0    1.10    0.80
  -4 -11  -1  142.39    3.70
   4  11  -1  149.09    4.50
  -4 -11  -1  141.69    3.40
  -4  11  -1  147.89    3.60
   4  11   1  148.89    3.70
  -4 -11   1  142.39    3.70
  -4 -11   1  150.48    4.00
  -4 -11  -2 1928.31   38.30
   4  11  -2 1961.90   39.30
  -4 -11  -2 1958.90   38.60
  -4  11   2 1939.21   38.30
  -4 -11   2 1871.91   39.00
  -4 -11   2 1910.91   38.90
  -4  11  -2 1882.31   38.80
  -4 -11  -3    4.00    0.90
  -4  11   3    2.50    1.00
  -4 -11  -3    2.40    0.90
  -4 -11  -3    2.50    1.10
   4  11  -3    4.20    1.80
  -4 -11   3    5.30    1.80
  -4  11  -3    4.40    1.80
  -4 -11   3    4.80    1.60
   4  11  -4   40.30    3.20
  -4  11   4   33.20    2.10
  -4 -11  -4   32.20    2.20
  -4 -11  -4   35.00    1.90
  -4 -11   4   34.70    2.70
  -4 -11   4   41.50    2.80
  -4  11  -4   36.50    3.00
   4  11  -5    4.70    2.90
  -4  11   5    0.60    1.90
  -4  11  -5    2.60    2.90
  -4 -11   5    2.50    2.20
  -4 -11   5    0.00    2.30
   4  11  -6  516.05   13.70
  -4  11  -6  538.05   13.60
  -4 -11   6  523.25   12.50
  -4 -11   6  540.55   13.20
  -5  11   0  862.31   17.30
  -5 -11   0  840.82   17.60
  -5 -11   0  849.32   17.50
  -5 -11  -1   31.90    1.70
  -5 -11  -1   32.20    2.10
  -5  11   1   35.70    1.30
   5  11  -1   30.10    2.40
  -5  11  -1   33.60    1.70
  -5 -11   1   29.80    1.90
  -5 -11   1   33.20    2.00
  -5  11   2   94.19    2.50
  -5 -11  -2   95.79    3.00
  -5 -11  -2   98.79    2.80
   5  11  -2  103.59    3.90
  -5 -11   2   97.19    3.30
  -5 -11   2   98.09    3.50
  -5  11  -2  102.69    3.20
  -5  11   3   27.30    1.60
  -5 -11  -3   25.00    1.80
   5  11  -3   30.20    2.60
  -5 -11  -3   29.70    1.80
  -5 -11   3   25.60    2.30
  -5  11  -3   23.70    2.20
  -5 -11   3   23.40    2.10
  -5  11   4 1372.26   28.30
   5  11  -4 1348.77   29.10
  -5 -11  -4 1359.76   27.90
  -5 -11  -4 1386.76   28.10
  -5  11  -4 1370.06   28.80
  -5 -11   4 1433.86   28.90
  -5 -11   4 1400.66   28.80
   5  11  -5    0.90    3.00
  -5  11   5    2.80    2.00
  -5 -11  -5    3.40    1.70
  -5  11  -5    3.50    3.10
  -5 -11   5    4.20    2.50
  -5 -11   5    0.10    2.30
   5  11  -6   27.40    4.20
  -5 -11   6   28.50    3.10
  -5 -11   6   20.70    3.40
  -5  11  -6   18.50    4.00
  -6  11   0   -0.10    0.90
  -6 -11   0    1.60    1.40
  -6 -11   0    1.00    1.10
   6  11  -1  272.87    7.40
  -6 -11  -1  289.07    6.40
  -6 -11  -1  284.77    6.60
  -6  11   1  287.17    6.10
  -6 -11   1  282.87    6.80
  -6 -11   1  283.57    6.60
  -6  11  -1  282.77    6.20
  -6 -11  -2  937.11   19.50
  -6  11   2  929.21   19.10
  -6 -11  -2  944.21   19.20
   6  11  -2  933.51   20.10
  -6 -11   2  933.61   19.80
  -6  11  -2  946.91   19.40
  -6 -11   2  966.20   19.70
  -6 -11  -3  102.19    3.10
  -6 -11  -3   98.59    3.40
   6  11  -3  105.49    4.20
  -6  11   3   97.19    3.20
  -6 -11   3   96.89    4.10
  -6  11  -3  110.69    3.80
  -6 -11   3  106.49    3.90
  -6 -11  -4    1.90    1.60
  -6 -11  -4   -1.40    1.40
  -6  11   4    0.50    1.60
   6  11  -4    3.90    2.60
  -6 -11   4   -1.40    2.10
  -6 -11   4    2.50    2.10
  -6  11  -4    2.60    2.40
  -6  11   5   18.40    2.40
   6  11  -5   20.20    3.50
  -6 -11  -5   23.00    2.20
  -6 -11   5   21.70    2.80
  -6 -11   5   29.00    3.10
  -6  11  -5   21.80    3.50
   6  11  -6  152.28    7.20
  -6 -11   6  160.08    5.80
  -6 -11   6  155.88    6.70
  -6  11  -6  153.58    6.90
  -7 -11   0    9.00    1.40
  -7  11   0    7.90    1.10
  -7 -11   0   12.00    1.80
  -7 -11  -1   84.39    3.40
  -7 -11  -1   87.09    2.90
  -7  11   1   85.89    2.60
   7  11  -1   85.79    4.00
  -7  11  -1   86.59    3.00
  -7  11  -1   83.59    2.50
  -7 -11   1   90.89    3.30
  -7 -11   1   89.69    3.40
  -7  11   2    5.10    1.10
   7  11  -2    2.50    1.90
  -7 -11  -2    2.60    1.60
  -7 -11  -2    3.80    1.30
  -7 -11   2    4.60    1.80
  -7  11  -2    3.50    1.40
  -7 -11   2    3.60    1.70
  -7 -11  -3   39.30    2.40
   7  11  -3   37.70    2.90
  -7 -11  -3   32.40    2.30
  -7  11   3   35.40    2.50
  -7 -11   3   31.90    2.80
  -7  11  -3   35.90    2.60
  -7 -11   3   40.00    2.70
   7  11  -4    3.50    2.70
  -7  11   4    3.50    1.80
  -7 -11  -4    5.90    1.90
  -7 -11  -4    4.70    1.60
  -7 -11   4    3.90    2.30
  -7 -11   4    3.50    2.30
  -7  11  -4    5.70    2.60
  -7 -11  -5   55.29    3.50
   7  11  -5   57.39    4.30
  -7 -11   5   62.09    3.80
  -7  11  -5   61.49    4.30
  -7 -11   5   53.19    3.70
  -8 -11   0   -0.10    1.40
  -8 -11   0   -2.10    1.70
   8  11   0    4.50    2.10
  -8  11   0    0.40    1.20
   8  11  -1  150.88    5.30
  -8 -11  -1  150.58    4.60
  -8 -11  -1  156.38    4.30
  -8  11   1  157.48    4.10
  -8  11  -1  158.48    4.30
  -8  11  -1  151.78    3.60
  -8 -11   1  154.78    4.50
  -8  11   2  807.62   16.70
  -8 -11  -2  791.42   17.00
   8  11  -2  793.92   17.50
  -8 -11  -2  816.92   16.80
  -8 -11   2  791.02   17.20
  -8 -11   2  797.52   17.10
  -8  11  -2  789.72   17.00
  -8  11  -2  815.72   16.60
   8  11  -3   22.60    2.70
  -8 -11  -3   28.80    2.00
  -8 -11  -3   20.80    2.20
  -8  11   3   21.80    2.00
  -8 -11   3   22.50    2.60
  -8 -11   3   23.40    2.50
  -8  11  -3   18.60    2.40
  -8  11  -3   23.00    2.30
  -8  11   4   15.50    2.20
  -8 -11  -4   14.60    2.30
  -8 -11  -4   17.10    2.00
   8  11  -4   23.80    3.20
  -8  11  -4   12.50    2.80
  -8 -11   4   19.50    2.70
  -8 -11   4   13.90    2.70
  -8  11  -4   15.20    2.70
  -8 -11  -5    4.70    2.30
   8  11  -5    4.90    3.20
  -8 -11  -5    1.80    2.60
  -8 -11   5    2.70    2.70
  -8  11  -5    0.90    3.30
  -8  11  -5    0.60    2.70
  -8 -11   5    0.20    2.70
  -9 -11   0  812.92   17.50
  -9  11   0  819.22   17.10
   9  11   0  824.92   18.40
  -9 -11   0  830.42   17.40
  -9 -11  -1   46.50    3.20
   9  11  -1   58.69    3.90
  -9 -11  -1   55.69    3.00
  -9  11   1   61.09    2.70
  -9 -11   1   54.99    3.20
  -9  11  -1   56.89    3.00
  -9 -11   1   53.79    3.40
  -9  11   2   24.40    1.90
  -9 -11  -2   17.90    2.30
   9  11  -2   20.60    2.70
  -9 -11  -2   21.30    2.00
  -9 -11   2   23.10    2.40
  -9  11  -2   23.10    2.20
  -9 -11   2   26.70    2.60
  -9  11  -2   22.20    1.80
  -9  11   3   14.40    2.00
   9  11  -3   11.80    2.60
  -9 -11  -3   14.80    2.00
  -9 -11  -3   13.30    2.30
  -9  11  -3    9.70    2.20
  -9  11  -3    9.50    2.40
  -9 -11   3   11.50    2.40
  -9 -11   3    8.90    2.50
  -9  11   4  923.31   20.30
  -9 -11  -4  956.10   19.90
  -9 -11  -4  894.41   20.10
   9  11  -4  930.81   20.90
  -9  11  -4  974.90   20.60
  -9 -11   4  972.60   20.80
  -9 -11   4  972.30   20.70
  -9  11  -4  973.10   20.50
  -9 -11  -5    8.30    2.60
   9  11  -5    5.70    3.30
  -9  11  -5   10.70    3.50
  -9 -11   5    2.70    2.90
  -9  11  -5    8.10    3.10
  -9 -11   5    8.50    2.90
 -10 -11   0   -2.80    2.10
 -10  11   0    4.30    1.60
  10  11   0    2.50    2.60
 -10 -11   0    3.70    1.80
  10  11  -1   40.20    3.30
 -10  11   1   34.00    2.20
 -10 -11  -1   40.30    2.80
 -10 -11  -1   35.90    2.40
 -10 -11   1   41.30    2.70
 -10  11  -1   40.00    2.50
 -10 -11   1   35.60    2.80
  10  11  -2 1058.09   22.80
 -10 -11  -2 1037.90   22.30
 -10  11   2 1053.59   22.10
 -10 -11  -2 1075.19   22.10
 -10 -11   2 1044.10   22.40
 -10 -11   2 1067.49   22.40
 -10  11  -2 1057.39   22.20
 -10 -11  -3   43.00    3.10
  10  11  -3   48.00    3.50
 -10 -11  -3   46.20    3.30
 -10  11   3   43.70    2.90
 -10 -11   3   42.10    3.40
 -10 -11   3   46.90    3.30
 -10  11  -3   42.80    3.10
 -10  11  -3   42.50    3.20
  10  11  -4    4.40    3.00
 -10  11   4    0.60    2.40
 -10 -11  -4    2.10    2.60
 -10 -11  -4    1.90    2.10
 -10  11  -4    4.10    2.80
 -10  11  -4    0.30    2.80
 -10 -11   4    1.40    2.80
 -10 -11   4    0.30    2.60
  10  11  -5    4.80    3.40
 -10 -11  -5    4.60    2.70
 -10  11  -5    2.40    3.10
 -10  11  -5    1.20    3.40
 -10 -11   5    5.00    3.10
 -10 -11   5    2.20    3.10
  11  11   0  112.19    5.30
 -11 -11   0  116.69    5.00
 -11 -11   0  122.69    4.50
 -11  11   0  128.09    4.30
 -11  11   1   60.99    3.40
  11  11  -1   63.79    4.40
 -11 -11  -1   61.49    3.60
 -11 -11  -1   58.99    3.90
 -11  11  -1   61.19    3.50
 -11 -11   1   63.89    3.80
 -11 -11   1   62.39    4.10
 -11 -11  -2   -0.50    2.00
  11  11  -2    3.10    2.50
 -11 -11  -2    0.00    2.50
 -11  11   2    1.30    1.90
 -11  11  -2   -2.00    2.10
 -11 -11   2   -1.40    2.50
 -11 -11   2    3.10    2.30
 -11  11   3   26.10    2.80
 -11 -11  -3   22.90    2.50
  11  11  -3   29.30    3.30
 -11 -11  -3   35.10    3.10
 -11  11  -3   25.20    2.90
 -11 -11   3   28.40    3.10
 -11 -11   3   23.30    3.20
  11  11  -4  117.99    5.80
 -11 -11  -4  120.89    4.80
 -11 -11  -4  123.09    5.50
 -11 -11   4  116.59    5.70
 -11 -11   4  134.39    6.00
 -11  11  -4  118.59    5.60
 -12 -11   0    0.20    2.60
 -12 -11   0    3.10    2.30
  12  11   0    2.00    2.70
 -12  11   0    4.30    2.10
 -12  11   1   67.69    3.90
  12  11  -1   75.09    4.80
 -12 -11  -1   72.39    4.20
 -12 -11  -1   79.79    4.50
 -12  11  -1   73.09    4.00
 -12 -11   1   74.79    4.60
 -12 -11   1   74.99    4.30
  12  11  -2  172.78    6.10
 -12 -11  -2  164.68    6.00
 -12  11   2  158.88    5.50
 -12 -11  -2  171.78    5.50
 -12 -11   2  168.98    5.80
 -12  11  -2  167.48    5.80
 -12 -11   2  171.48    6.30
 -12 -11  -3   43.10    3.50
  12  11  -3   46.60    3.80
 -12  11   3   43.50    3.30
 -12 -11  -3   38.50    3.00
 -12  11  -3   40.10    3.40
 -12 -11   3   40.80    3.70
 -12 -11   3   35.60    3.50
 -12 -11  -4    3.30    3.00
  12  11  -4    6.80    3.30
 -12 -11  -4    1.10    2.50
 -12  11  -4    1.70    3.10
 -12 -11   4    0.20    3.30
 -12 -11   4    3.90    3.10
  13  11   0  360.16   10.10
 -13 -11   0  369.36    9.40
 -13 -11   0  375.46    9.90
 -13  11   0  365.86    9.20
 -13 -11  -1   58.49    4.30
 -13 -11  -1   55.39    3.90
 -13  11   1   52.69    4.00
  13  11  -1   60.19    4.60
 -13 -11   1   55.29    3.60
 -13 -11   1   54.69    4.00
 -13  11  -1   49.99    3.30
  13  11  -2    3.10    2.90
 -13  11   2    3.70    3.00
 -13  11   2    2.70    2.30
 -13 -11  -2    4.50    2.60
 -13 -11  -2    5.80    3.20
 -13  11  -2    3.50    2.70
 -13 -11   2    5.20    2.80
 -13 -11   2    4.70    3.10
 -13  11   3    4.10    2.80
  13  11  -3    1.20    3.00
 -13 -11  -3    4.40    3.20
 -13 -11  -3    4.30    2.60
 -13 -11   3    1.20    3.00
 -13 -11   3    4.90    3.20
 -13  11  -3    3.30    2.90
 -14  11   0    4.00    2.60
 -14 -11   0    4.60    3.30
 -14 -11   0    4.40    2.70
  14  11   0    0.80    3.10
 -14 -11  -1   -0.10    2.70
 -14  11   1    1.70    2.60
 -14 -11  -1   -1.40    3.20
  14  11  -1   -4.40    2.90
 -14 -11   1   -0.50    2.80
 -14  11  -1   -0.50    2.60
 -14 -11   1   -7.20    3.20
  14  11   1    3.10    3.40
 -14 -11  -2  590.24   14.10
 -14  11   2  613.64   14.30
 -14 -11  -2  629.84   14.80
  14  11  -2  612.24   14.50
 -14  11  -2  602.44   14.30
 -14 -11   2  606.04   14.60
 -14 -11   2  622.24   14.70
 -15 -11   0  158.88    7.00
 -15 -11   0  157.98    6.30
  15  11   0  150.38    6.80
 -15  11   0  160.78    6.30
  15  11  -1   21.40    3.90
 -15 -11  -1   18.70    3.20
 -15 -11  -1   21.70    4.10
 -15  11   1   16.80    3.20
  15  11   1   18.10    3.90
 -15 -11   1   19.00    3.90
 -15 -11   1   18.80    3.40
 -15  11  -1   19.60    3.20
   0  12   0 2738.43   54.39
   0 -12   0 2649.73   53.99
   0  12   0 2716.33   53.69
   0 -12   1   -0.60    1.00
   0  12  -1    0.30    0.80
   0 -12  -1    0.50    0.90
   0  12  -1    0.80    1.10
   0  12  -2   62.59    2.70
   0 -12  -2   60.39    2.00
   0  12   2   64.39    1.60
   0 -12   2   57.99    2.70
   0 -12   3    2.90    1.60
   0 -12  -3    2.00    0.80
   0  12  -3    0.00    1.80
   0 -12   4  980.20   20.80
   0  12  -4  985.00   21.20
   0  12  -5    6.00    3.00
   0 -12   5    1.90    2.20
   0  12  -6   94.79    6.10
  -1  12   0    2.90    1.10
   1  12   0    4.30    1.30
   1  12   0    2.30    0.70
   1 -12   0   -0.40    0.90
  -1 -12   0    2.20    1.00
  -1 -12  -1  622.04   13.00
   1 -12   1  607.34   13.20
   1  12  -1  642.84   13.10
   1  12  -1  618.14   13.50
  -1 -12   1  626.94   13.30
  -1  12  -1  639.64   13.30
   1 -12  -1  633.04   12.90
   1  12   1  637.94   12.70
  -1 -12   1  613.24   12.90
  -1  12  -1  630.54   13.00
   1 -12   2  917.41   19.50
  -1 -12  -2  969.00   19.10
  -1  12  -2  944.11   19.60
  -1 -12   2  915.61   19.40
   1 -12  -2  962.70   19.00
   1  12   2  953.00   18.90
  -1 -12   2  919.61   19.60
  -1 -12  -3  325.67    7.00
   1 -12   3  318.57    7.80
  -1  12   3  333.77    7.10
   1  12  -3  332.37    8.10
  -1 -12   3  309.97    7.80
  -1  12  -3  333.37    8.00
  -1 -12   3  337.47    7.80
   1  12  -4    9.70    2.50
   1 -12   4   10.80    2.00
  -1 -12  -4    8.70    1.00
  -1  12   4    9.90    1.60
  -1 -12   4   10.60    2.10
  -1 -12   4    7.70    2.00
  -1  12  -4    8.60    2.40
   1  12  -5  221.98    7.40
  -1 -12   5  219.58    6.30
  -1  12  -5  207.88    7.10
   1  12  -6  318.87    9.90
  -1  12  -6  312.47    9.50
  -2 -12   0   89.29    2.20
  -2  12   0   84.09    2.70
  -2 -12   0   86.59    2.70
   2 -12   0   87.69    2.60
   2  12   0   87.99    2.40
   2 -12   1  975.90   20.10
  -2 -12  -1  982.30   19.90
   2  12  -1  990.40   20.60
  -2 -12   1  963.60   19.90
  -2 -12   1  972.40   20.20
   2  12   1  990.90   19.70
   2 -12  -1  999.10   19.80
  -2  12  -1  978.50   20.10
  -2  12  -1  956.50   19.90
   2  12  -2    4.40    1.60
   2 -12   2    4.40    1.30
  -2 -12  -2    2.40    0.90
  -2 -12   2    3.00    1.40
  -2  12  -2    3.50    1.40
  -2 -12   2    3.00    1.20
   2  12   2    5.00    0.80
   2 -12  -2    3.70    0.70
  -2  12   3  338.77    7.20
   2 -12   3  336.77    8.00
  -2 -12  -3  344.87    7.30
   2  12  -3  337.57    8.40
  -2 -12   3  335.97    8.00
  -2  12  -3  320.67    8.10
  -2 -12   3  345.17    8.00
   2  12  -4   58.49    4.00
  -2  12   4   51.19    2.60
  -2 -12  -4   56.99    2.10
  -2 -12   4   52.29    3.40
  -2 -12   4   52.59    3.30
  -2  12  -4   50.19    3.70
   2  12  -5  112.89    5.50
  -2  12   5  102.89    4.10
  -2 -12   5  112.79    4.90
  -2 -12   5  117.59    4.70
  -2  12  -5  106.19    5.60
   2  12  -6    4.30    3.60
  -2 -12   6    5.00    2.60
  -2  12  -6    1.30    3.40
   3 -12   0    1.30    0.90
   3  12   0    1.30    0.80
  -3 -12   0    2.30    0.70
  -3 -12   0    0.20    1.10
  -3  12   0    1.70    1.00
  -3 -12  -1  380.96    7.60
  -3 -12  -1  369.46    8.10
   3 -12   1  371.86    8.20
   3  12  -1  356.36    8.80
  -3 -12   1  353.76    8.00
  -3  12  -1  390.96    8.20
   3 -12  -1  376.06    7.90
   3  12   1  375.26    7.90
  -3 -12   1  375.96    8.40
   3 -12   2  282.47    6.90
  -3 -12  -2  294.17    6.50
   3  12  -2  301.97    7.30
  -3 -12   2  299.77    7.10
  -3 -12   2  283.77    6.80
   3  12   2  292.47    6.40
  -3  12  -2  306.67    6.90
  -3 -12  -3  757.22   15.30
  -3  12   3  728.23   15.20
   3  12  -3  741.53   16.30
  -3 -12   3  726.53   16.00
  -3  12  -3  747.93   16.00
  -3 -12   3  759.72   15.90
  -3 -12  -4    3.50    1.20
   3  12  -4    3.10    2.60
  -3  12   4    0.70    1.40
  -3  12  -4    4.70    2.40
  -3 -12   4    4.60    2.00
  -3 -12   4    3.40    2.00
   3  12  -5  265.67    8.20
  -3  12   5  275.77    7.20
  -3 -12   5  291.07    8.00
  -3  12  -5  277.87    8.20
  -3 -12   5  290.07    7.60
   3  12  -6   83.79    6.40
  -3 -12   6   75.99    5.30
  -3 -12   6   73.39    4.70
  -3  12  -6   72.59    5.70
  -4  12   0 1846.82   37.50
  -4 -12   0 1877.51   37.50
  -4 -12   0 1892.91   37.80
  -4 -12  -1   13.20    1.40
   4  12  -1   15.10    2.00
  -4 -12  -1   18.20    1.30
  -4 -12   1   15.10    1.30
  -4 -12   1   17.30    1.70
  -4  12  -1   19.40    1.40
  -4 -12  -2   36.30    1.40
  -4 -12  -2   33.50    2.10
  -4  12   2   34.10    1.20
   4  12  -2   35.60    2.80
  -4  12  -2   32.70    2.30
  -4 -12   2   38.90    2.40
  -4 -12   2   31.50    2.20
  -4 -12  -3   22.70    1.40
  -4 -12  -3   24.00    1.60
  -4  12   3   22.80    1.40
  -4 -12  -3   24.60    1.40
   4  12  -3   24.80    2.40
  -4 -12   3   21.30    2.00
  -4 -12   3   23.70    2.30
  -4  12  -3   24.30    2.30
   4  12  -4  712.63   15.90
  -4 -12  -4  696.03   14.20
  -4 -12  -4  698.93   14.60
  -4  12   4  706.13   14.80
  -4  12  -4  684.63   15.50
  -4 -12   4  677.93   15.40
  -4 -12   4  710.23   15.40
   4  12  -5   55.19    4.20
  -4  12   5   48.00    2.90
  -4  12  -5   48.30    4.00
  -4 -12   5   47.80    3.30
  -4 -12   5   52.19    3.60
   4  12  -6   78.29    6.00
  -4 -12   6   83.69    5.40
  -4  12  -6   80.89    6.00
  -4 -12   6   86.29    4.70
  -5 -12   0    5.80    1.10
  -5  12   0    1.20    0.80
  -5 -12   0    2.70    1.40
  -5 -12  -1  388.86    8.40
  -5  12   1  386.06    8.10
   5  12  -1  384.76    9.50
  -5 -12  -1  415.66    8.70
  -5 -12   1  396.86    8.90
  -5  12  -1  402.16    8.50
  -5 -12   1  394.56    8.70
   5  12  -2 1118.49   23.40
  -5 -12  -2 1122.99   22.60
  -5 -12  -2 1107.29   22.30
  -5  12   2 1084.99   22.20
  -5  12  -2 1128.59   22.70
  -5 -12   2 1095.39   22.80
  -5 -12   2 1070.79   23.00
  -5 -12  -3   16.00    1.20
   5  12  -3   15.80    2.40
  -5 -12  -3   16.20    1.60
  -5  12   3   15.20    1.40
  -5 -12   3   20.80    2.20
  -5 -12   3   18.10    2.10
  -5  12  -3   17.20    2.10
  -5 -12  -4    8.00    1.70
   5  12  -4   12.20    2.80
  -5 -12  -4   14.80    1.30
  -5  12   4    8.80    1.70
  -5  12  -4    7.20    2.50
  -5 -12   4   15.00    2.30
  -5 -12   4    8.90    2.30
   5  12  -5   78.99    5.20
  -5  12  -5   77.99    5.20
  -5 -12   5   68.89    4.60
  -5 -12   5   73.89    4.40
   5  12  -6  458.45   12.70
  -5 -12   6  498.55   11.70
  -5  12  -6  463.15   12.60
  -5 -12   6  470.05   12.10
  -6 -12   0  434.86    9.70
  -6 -12   0  439.26    9.50
  -6 -12  -1  395.96    8.40
  -6 -12  -1  394.46    8.80
  -6  12   1  390.96    8.20
   6  12  -1  370.16    9.50
  -6 -12   1  385.36    8.90
  -6 -12   1  387.16    8.70
  -6  12  -1  388.86    8.30
   6  12  -2   17.90    2.30
  -6  12   2   19.40    1.20
  -6 -12  -2   17.50    1.40
  -6 -12  -2   17.20    1.70
  -6  12  -2   18.30    1.70
  -6 -12   2   20.20    2.10
  -6 -12   2   17.10    1.80
  -6 -12  -3  132.19    3.60
  -6 -12  -3  131.19    4.10
  -6  12   3  138.19    3.80
   6  12  -3  134.49    4.90
  -6 -12   3  131.49    4.50
  -6 -12   3  135.89    4.80
  -6  12  -3  134.69    4.30
  -6 -12  -4  302.57    7.00
   6  12  -4  323.97    8.60
  -6 -12  -4  315.57    7.40
  -6  12   4  295.67    7.40
  -6  12  -4  313.27    8.20
  -6 -12   4  316.07    8.20
  -6 -12   4  320.87    8.20
   6  12  -5   82.59    5.30
  -6 -12  -5   77.49    3.60
  -6 -12   5   72.69    4.50
  -6  12  -5   80.49    5.30
  -6 -12   5   74.69    4.80
  -7 -12   0    0.20    1.30
  -7  12   0    0.90    1.00
  -7 -12   0   -0.40    1.60
  -7  12   1  253.47    5.70
  -7 -12  -1  255.77    6.00
  -7 -12  -1  252.67    6.40
   7  12  -1  245.18    7.10
  -7 -12   1  251.57    6.50
  -7 -12   1  259.87    6.20
  -7  12  -1  255.47    5.60
  -7  12   2    7.20    1.20
   7  12  -2    7.00    2.30
  -7 -12  -2    7.60    1.40
  -7 -12  -2    7.10    1.70
  -7 -12   2    4.50    2.00
  -7 -12   2    7.60    1.70
  -7  12  -2    7.60    1.50
  -7 -12  -3  582.34   12.90
  -7 -12  -3  583.34   12.60
  -7  12   3  593.44   12.70
   7  12  -3  601.94   13.70
  -7 -12   3  603.14   13.30
  -7 -12   3  590.14   13.40
  -7  12  -3  605.94   13.10
  -7 -12  -4    3.50    1.90
  -7 -12  -4    2.70    1.50
   7  12  -4    2.50    2.70
  -7  12   4   -0.70    1.70
  -7 -12   4    2.20    2.30
  -7 -12   4    1.10    2.40
  -7  12  -4    2.30    2.50
   7  12  -5  174.48    6.80
  -7 -12  -5  168.88    5.30
  -7 -12   5  184.78    6.50
  -7  12  -5  170.38    6.60
  -7 -12   5  179.78    6.30
  -8 -12   0  891.61   18.30
   8  12   0  877.71   19.50
  -8 -12   0  872.21   18.50
  -8  12   0  859.11   18.10
  -8  12   1   54.29    2.40
   8  12  -1   51.29    3.70
  -8 -12  -1   56.19    2.70
  -8 -12  -1   57.49    3.10
  -8 -12   1   58.59    3.00
  -8  12  -1   55.29    2.30
  -8  12  -1   53.69    2.80
  -8 -12   1   45.00    3.20
  -8 -12  -2   19.10    2.10
  -8  12   2   16.80    1.60
   8  12  -2   15.80    2.60
  -8 -12  -2   16.00    1.70
  -8  12  -2   15.10    2.00
  -8  12  -2   18.30    1.80
  -8 -12   2   17.30    2.30
  -8 -12   2   17.10    2.10
  -8  12   3   42.40    2.80
   8  12  -3   44.20    3.30
  -8 -12  -3   38.10    2.70
  -8 -12  -3   37.20    2.60
  -8 -12   3   44.30    3.10
  -8  12  -3   40.30    3.20
  -8 -12   3   39.60    2.80
  -8 -12  -4  210.78    6.00
   8  12  -4  211.98    7.00
  -8 -12  -4  219.78    5.60
  -8  12   4  206.28    6.10
  -8 -12   4  216.08    6.70
  -8  12  -4  212.48    6.60
  -8 -12   4  215.58    6.70
   8  12  -5  106.49    6.10
  -8 -12  -5  112.49    4.60
  -8  12  -5  105.39    6.00
  -8 -12   5  105.39    5.40
  -8  12  -5  106.89    5.40
  -8 -12   5  106.79    5.30
  -9 -12   0    3.90    1.70
   9  12   0    2.00    2.50
  -9 -12   0    1.20    1.90
  -9  12   0    2.70    1.50
  -9 -12  -1  106.29    4.10
  -9  12   1  110.39    3.50
  -9 -12  -1  106.19    3.70
   9  12  -1  103.39    4.90
  -9  12  -1  111.19    3.80
  -9 -12   1  100.39    4.20
  -9 -12   1  106.39    4.00
   9  12  -2  685.63   15.30
  -9 -12  -2  648.94   14.60
  -9 -12  -2  689.63   14.30
  -9  12   2  654.13   14.20
  -9  12  -2  659.93   14.50
  -9 -12   2  672.83   14.70
  -9  12  -2  671.03   14.20
  -9 -12   2  667.43   14.80
  -9 -12  -3   28.40    2.60
   9  12  -3   36.30    3.30
  -9 -12  -3   33.80    2.30
  -9  12   3   28.30    2.30
  -9 -12   3   34.80    3.10
  -9  12  -3   34.50    2.60
  -9 -12   3   32.10    2.90
  -9  12  -3   29.60    2.70
  -9 -12  -4   12.30    2.00
  -9 -12  -4    9.50    2.50
   9  12  -4   14.30    3.10
  -9 -12   4   12.70    2.80
  -9 -12   4   10.00    2.90
  -9  12  -4   13.40    2.90
  -9  12  -4   12.80    2.70
   9  12  -5    7.60    3.40
  -9 -12  -5   12.30    2.70
  -9  12  -5   11.30    3.10
  -9 -12   5   10.60    3.20
  -9 -12   5    9.30    3.10
  -9  12  -5    8.20    3.50
  10  12   0  553.04   13.20
 -10 -12   0  531.15   12.10
 -10  12   0  544.55   11.80
 -10 -12   0  533.45   12.30
 -10  12   1   58.09    3.00
  10  12  -1   56.29    4.30
 -10 -12  -1   63.89    3.40
 -10 -12  -1   57.39    3.70
 -10 -12   1   54.39    4.00
 -10  12  -1   62.69    3.40
 -10 -12   1   64.39    3.50
 -10  12   2   19.60    2.00
 -10 -12  -2   20.20    2.20
  10  12  -2   16.20    2.90
 -10 -12  -2   14.50    2.50
 -10  12  -2   18.00    2.30
 -10 -12   2   19.70    2.50
 -10 -12   2   17.80    2.70
  10  12  -3   14.10    3.00
 -10 -12  -3   13.00    2.50
 -10 -12  -3    9.20    2.10
 -10  12   3   13.70    2.30
 -10  12  -3   12.50    2.60
 -10 -12   3   18.50    2.70
 -10 -12   3   13.40    2.80
  10  12  -4  362.06   10.30
 -10 -12  -4  388.56    9.10
 -10 -12  -4  381.86    9.60
 -10 -12   4  368.46   10.00
 -10  12  -4  387.56    9.80
 -10  12  -4  381.26    9.70
 -10 -12   4  397.06   10.20
 -11 -12   0   -1.90    2.40
 -11 -12   0    1.10    2.00
 -11  12   0    1.00    1.80
  11  12   0    3.10    2.70
  11  12  -1  134.39    5.70
 -11  12   1  135.49    4.50
 -11 -12  -1  126.89    5.10
 -11 -12  -1  134.99    4.80
 -11 -12   1  136.79    5.00
 -11  12  -1  137.89    4.70
 -11 -12   1  127.79    5.40
 -11  12   2   44.60    2.80
  11  12  -2   42.90    3.60
 -11 -12  -2   47.20    2.90
 -11 -12  -2   36.30    3.20
 -11 -12   2   42.10    3.20
 -11 -12   2   41.90    3.30
 -11  12  -2   34.40    2.90
 -11 -12  -3  267.27    6.90
  11  12  -3  262.97    7.80
 -11  12   3  229.38    7.00
 -11 -12  -3  253.57    7.50
 -11 -12   3  247.28    7.50
 -11 -12   3  267.17    7.80
 -11  12  -3  252.47    7.40
 -11 -12  -4   -2.80    2.20
 -11 -12  -4    3.40    2.90
  11  12  -4   -1.60    3.00
 -11  12  -4    1.10    2.90
 -11 -12   4    3.80    2.90
 -11 -12   4    3.30    3.20
 -12  12   0  264.37    7.10
  12  12   0  264.07    8.30
 -12 -12   0  266.57    7.70
 -12 -12   0  264.27    7.20
 -12  12   1   46.20    2.90
 -12 -12  -1   39.50    3.40
  12  12  -1   48.30    4.00
 -12 -12  -1   47.90    3.10
 -12 -12   1   49.20    3.30
 -12 -12   1   38.40    3.50
 -12  12  -1   47.80    3.00
 -12 -12  -2    4.50    2.30
  12  12  -2    6.70    3.00
 -12  12   2    6.20    2.20
 -12 -12  -2    2.70    2.70
 -12  12  -2    7.70    2.50
 -12 -12   2    4.50    2.90
 -12 -12   2    4.60    2.60
 -12 -12  -3   23.70    3.40
 -12 -12  -3   20.10    2.70
 -12  12   3   31.20    3.50
  12  12  -3   21.40    3.50
 -12 -12   3   23.10    3.20
 -12  12  -3   18.50    3.10
 -12 -12   3   30.30    3.60
 -12 -12  -4   19.90    3.40
 -12 -12  -4   16.50    2.70
  12  12  -4   17.90    3.60
 -12 -12   4   17.10    3.40
 -12  12  -4   18.20    3.40
 -12 -12   4   22.40    3.80
 -13  12   0    1.60    2.30
 -13 -12   0    2.40    3.00
  13  12   0    1.60    3.10
 -13 -12   0    3.10    2.40
 -13 -12  -1   11.40    3.20
 -13  12   1    6.00    2.40
  13  12  -1    6.50    3.20
 -13 -12  -1    6.70    2.60
 -13  12  -1   -0.30    2.40
 -13 -12   1    4.10    3.00
 -13 -12   1    3.10    2.60
 -13  12   2  212.88    6.80
 -13 -12  -2  221.28    7.40
  13  12  -2  238.68    7.70
 -13 -12  -2  228.18    6.80
 -13 -12   2  233.18    7.70
 -13 -12   2  222.88    7.20
 -13  12  -2  228.98    7.00
 -13 -12  -3   74.49    4.50
  13  12  -3   62.39    5.10
 -13 -12  -3   60.39    4.40
 -13  12  -3   58.09    4.00
 -13 -12   3   68.79    4.40
 -13 -12   3   75.59    4.70
 -14  12   0  359.86    9.30
 -14 -12   0  346.37    9.40
  14  12   0  352.06   10.20
 -14 -12   0  376.06   10.30
 -14 -12  -1   -0.10    3.40
  14  12  -1   -3.60    3.20
 -14 -12  -1    2.80    2.70
 -14  12   1    2.80    2.60
 -14  12  -1    2.20    2.70
  14  12   1    2.60    3.50
 -14 -12   1   -0.10    2.70
 -14 -12   1   -1.90    3.30
 -14  12   2   11.90    2.80
 -14 -12  -2   15.10    3.00
  14  12  -2   11.20    3.50
 -14 -12  -2   11.10    3.70
 -14 -12   2   12.30    3.50
 -14 -12   2   10.70    3.20
 -14  12  -2   13.10    3.00
  15  12   0    2.30    3.70
 -15  12   0    0.00    2.80
 -15 -12   0    1.50    2.90
 -15 -12   0    2.00    3.80
 -15 -12  -1   39.40    4.30
  15  12  -1   44.30    4.40
 -15  12   1   34.70    3.60
 -15 -12  -1   41.70    3.70
  15  12   1   35.60    4.40
 -15 -12   1   41.90    4.50
 -15  12  -1   41.60    3.60
 -15 -12   1   28.20    3.60
   0  13  -1    1.20    0.90
   0 -13  -1    0.50    0.90
   0  13  -1    1.80    1.20
   0 -13   1    2.30    1.10
   0  13   2  437.26    8.90
   0  13  -2  437.66    9.90
   0 -13   2  425.46    9.80
   0 -13  -2  446.96    9.20
   0 -13   3   -0.20    1.70
   0  13  -3    2.00    1.90
   0 -13  -3    0.40    0.80
   0  13  -4   16.60    2.70
   0 -13   4   22.10    2.40
   0 -13   5    0.00    2.30
   0  13  -5    0.80    3.00
   0  13  -6  355.06   10.70
   1  13   0 3919.71   75.59
   1 -13   0 3758.92   75.49
  -1  13   0 3670.53   75.79
  -1 -13   0 3789.62   75.59
  -1  13   0 3772.82   75.39
   1  13   0 3821.22   76.09
  -1 -13  -1  239.98    5.40
   1  13  -1  248.28    5.80
   1 -13   1  228.88    5.60
   1  13  -1  228.98    5.90
  -1 -13   1  231.28    5.20
  -1  13  -1  228.68    5.70
  -1 -13   1  225.68    5.60
   1  13   1  239.68    5.00
  -1  13  -1  234.48    5.40
   1 -13  -1  231.88    5.30
  -1 -13  -2   16.70    1.20
   1  13  -2   16.20    1.90
   1 -13   2   14.60    1.70
  -1 -13   2   13.30    1.40
  -1 -13   2   14.10    1.60
  -1  13  -2   14.60    1.80
   1  13   2   13.60    1.00
   1 -13  -2   16.10    1.00
  -1  13   3  371.46    7.90
   1 -13   3  351.56    8.70
  -1 -13  -3  378.56    7.80
   1  13  -3  380.96    9.00
   1 -13  -3  368.86    7.60
  -1 -13   3  376.86    8.60
  -1  13  -3  372.76    8.90
  -1 -13   3  354.06    8.80
   1  13  -4  315.17    8.50
   1 -13   4  307.37    7.90
  -1  13   4  319.27    7.20
  -1 -13   4  305.87    7.90
  -1 -13   4  311.07    7.90
  -1  13  -4  311.87    8.30
   1  13  -5  327.17    9.30
  -1  13  -5  326.57    9.30
  -1 -13   5  324.57    8.50
   1  13  -6    5.10    3.80
  -1  13  -6    6.20    3.90
  -2 -13   0    0.20    0.60
  -2  13   0    2.80    1.10
   2 -13   0    1.60    1.00
   2  13   0    1.00    0.80
  -2 -13   0    1.10    1.10
   2 -13   1 1412.26   28.90
   2  13  -1 1400.26   29.40
  -2 -13  -1 1435.86   28.70
   2 -13  -1 1449.55   28.60
   2  13   1 1450.55   28.50
  -2 -13   1 1375.16   28.60
  -2 -13   1 1437.56   29.00
  -2  13  -1 1435.76   29.00
  -2  13  -1 1397.66   28.70
   2 -13   2    8.70    1.50
  -2 -13  -2    7.70    1.10
   2  13  -2    4.70    1.70
  -2 -13   2    5.90    1.30
   2  13   2    5.20    0.80
  -2  13  -2    5.40    1.50
   2 -13  -2    6.30    0.80
  -2 -13   2    4.00    1.50
  -2  13   3 1134.19   22.70
   2 -13   3 1091.09   23.40
   2  13  -3 1158.58   23.80
  -2 -13  -3 1131.79   22.70
  -2  13  -3 1142.79   23.60
  -2 -13   3 1115.89   23.30
  -2 -13   3 1090.49   23.50
   2 -13   4   14.00    2.30
   2  13  -4   16.10    2.90
  -2 -13  -4   16.90    1.30
  -2  13   4   15.80    1.60
  -2  13  -4   16.10    2.60
  -2 -13   4   15.10    2.20
  -2 -13   4   17.10    2.40
  -2  13   5  188.68    5.60
   2  13  -5  184.88    7.10
  -2 -13   5  204.58    6.20
  -2 -13   5  199.18    6.40
  -2  13  -5  190.68    7.00
   2  13  -6   29.20    4.40
  -2 -13   6   26.70    3.10
  -2  13  -6   31.80    4.30
   3  13   0 2221.98   43.60
  -3 -13   0 2133.09   43.40
   3 -13   0 2198.08   43.70
  -3  13   0 2183.18   43.70
  -3 -13   0 2139.99   43.70
  -3 -13  -1  422.36    9.10
   3 -13   1  419.16    9.30
  -3 -13  -1  429.36    8.60
   3  13  -1  401.96    9.90
  -3 -13   1  422.36    9.40
  -3 -13   1  409.36    9.00
   3 -13  -1  433.76    8.90
   3  13   1  431.06    8.90
  -3  13  -1  431.76    9.20
   3 -13   2   -0.10    1.40
  -3 -13  -2    0.50    1.00
   3  13  -2    0.60    1.70
  -3 -13   2    1.40    1.20
   3  13   2    1.00    0.80
  -3  13  -2    0.20    1.40
  -3 -13   2    0.70    1.50
  -3 -13  -3  631.44   12.90
   3  13  -3  638.64   14.00
   3 -13   3  617.94   13.60
  -3  13   3  605.34   12.80
  -3 -13   3  606.74   13.60
  -3 -13   3  622.34   13.50
  -3  13  -3  621.04   13.70
  -3  13   4  126.39    3.80
   3  13  -4  131.49    5.40
  -3 -13  -4  128.49    3.60
  -3 -13   4  122.79    4.80
  -3 -13   4  124.09    4.70
  -3  13  -4  139.09    5.20
   3  13  -5  470.95   12.10
  -3 -13   5  476.05   11.30
  -3  13  -5  476.65   12.00
  -3 -13   5  479.85   11.60
   3  13  -6    7.30    3.80
  -3 -13   6   12.10    3.10
  -3  13  -6   14.00    4.10
  -3 -13   6   11.90    2.90
  -4  13   0    0.90    0.90
  -4 -13   0    3.10    1.30
  -4 -13   0    0.30    0.90
   4  13  -1  181.18    5.50
  -4 -13  -1  191.18    4.20
  -4 -13  -1  191.08    4.70
  -4 -13   1  185.98    4.60
  -4  13  -1  189.38    4.60
   4  13  -2  319.27    8.10
  -4 -13  -2  318.37    6.70
  -4 -13  -2  323.87    6.60
  -4 -13  -2  322.77    7.20
  -4 -13   2  309.77    7.60
  -4 -13   2  316.57    7.40
  -4  13  -2  316.67    7.40
  -4 -13  -3   53.09    1.60
   4  13  -3   51.89    3.50
  -4  13   3   47.40    2.00
  -4 -13  -3   50.69    2.40
  -4 -13  -3   51.29    1.60
  -4  13  -3   49.80    3.20
  -4 -13   3   53.49    3.10
  -4 -13   3   53.19    3.20
  -4  13   4   18.40    1.80
   4  13  -4   26.40    3.20
  -4 -13  -4   18.20    1.70
  -4 -13   4   15.30    2.50
  -4 -13   4   20.30    2.40
  -4  13  -4   14.40    2.70
   4  13  -5   31.90    3.80
  -4 -13   5   32.00    3.00
  -4 -13   5   28.60    3.10
  -4  13  -5   26.80    3.50
   4  13  -6  252.37    8.80
  -4  13  -6  250.47    8.90
  -4 -13   6  244.28    8.10
  -4 -13   6  257.77    7.70
  -5 -13   0 2357.86   47.30
  -5 -13   0 2281.47   47.00
  -5  13   0 2404.86   46.90
   5  13  -1   24.70    2.50
  -5  13   1   25.90    1.20
  -5 -13  -1   21.10    1.70
  -5 -13  -1   25.60    1.60
  -5  13  -1   25.80    1.80
  -5 -13   1   21.60    1.90
  -5 -13   1   23.60    1.60
  -5 -13  -2    6.00    1.00
  -5  13   2    6.50    0.80
  -5 -13  -2    7.50    1.50
   5  13  -2    7.40    2.10
  -5  13  -2    6.50    1.60
  -5 -13   2    6.30    1.50
  -5 -13   2    3.60    1.80
  -5 -13  -3   80.99    2.40
  -5  13   3   73.39    2.60
   5  13  -3   82.79    4.30
  -5 -13  -3   82.39    3.00
  -5 -13   3   77.29    3.90
  -5 -13   3   77.19    3.60
  -5  13  -3   78.69    3.60
  -5  13   4  417.66    9.50
  -5 -13  -4  431.26    9.40
   5  13  -4  422.76   10.80
  -5 -13  -4  415.76    9.00
  -5 -13   4  439.46   10.30
  -5  13  -4  417.16   10.30
  -5 -13   4  425.56   10.30
   5  13  -5   84.19    5.70
  -5 -13   5   81.19    4.80
  -5  13  -5   76.79    5.00
  -5 -13   5   77.59    4.70
   5  13  -6    9.00    3.80
  -5 -13   6    2.50    3.00
  -5  13  -6    8.80    4.10
  -5 -13   6    6.70    3.00
  -6 -13   0    0.10    1.50
  -6  13   0   -1.20    0.80
  -6 -13   0    2.30    1.20
  -6 -13  -1  689.23   14.00
   6  13  -1  635.04   15.20
  -6 -13  -1  684.33   14.40
  -6  13   1  683.83   13.80
  -6  13   1  680.73   13.80
  -6 -13   1  666.03   14.50
  -6  13  -1  672.53   14.00
  -6 -13   1  691.33   14.30
   6  13  -2   54.49    3.60
  -6 -13  -2   50.99    2.80
  -6  13   2   52.49    1.90
  -6 -13  -2   54.69    2.20
  -6  13  -2   50.19    2.60
  -6 -13   2   56.29    3.20
  -6 -13   2   55.19    3.00
  -6 -13  -3  576.34   12.80
  -6 -13  -3  597.44   12.40
   6  13  -3  590.04   13.80
  -6  13   3  601.84   12.60
  -6 -13   3  585.74   13.40
  -6 -13   3  602.24   13.30
  -6  13  -3  619.94   13.20
  -6 -13  -4   65.09    3.20
  -6  13   4   60.09    3.00
  -6 -13  -4   60.39    2.50
   6  13  -4   67.99    4.70
  -6 -13   4   65.29    4.00
  -6  13  -4   62.59    4.00
  -6 -13   4   69.69    4.20
   6  13  -5  103.89    5.80
  -6 -13  -5   99.59    4.40
  -6  13  -5  118.49    5.90
  -6 -13   5  102.79    5.30
  -6 -13   5  108.89    5.10
  -7 -13   0  350.06    8.30
  -7  13   0  354.66    7.80
   7  13   0  365.86    9.30
  -7 -13   0  358.66    8.10
  -7 -13  -1  332.17    7.90
  -7  13   1  336.47    7.30
   7  13  -1  321.47    8.80
  -7 -13  -1  342.77    7.50
  -7 -13   1  327.87    8.00
  -7  13  -1  328.97    7.20
  -7 -13   1  339.07    7.80
  -7 -13  -2    5.30    1.80
  -7  13   2    6.20    1.20
   7  13  -2   10.90    2.50
  -7 -13  -2    8.00    1.40
  -7 -13   2    6.30    2.10
  -7 -13   2    9.20    1.80
  -7  13  -2   12.00    1.70
   7  13  -3  509.05   12.10
  -7 -13  -3  491.65   11.10
  -7 -13  -3  501.65   10.70
  -7  13   3  496.75   10.90
  -7 -13   3  515.05   11.60
  -7  13  -3  506.25   11.30
  -7 -13   3  491.25   11.70
   7  13  -4   16.60    3.20
  -7 -13  -4   16.30    1.70
  -7 -13  -4   19.80    2.20
  -7 -13   4   19.00    2.70
  -7 -13   4   20.50    2.80
  -7  13  -4   19.80    2.90
  -7 -13  -5  360.96    8.80
   7  13  -5  353.66   10.40
  -7  13  -5  365.56   10.10
  -7 -13   5  374.06    9.70
  -7 -13   5  380.66    9.90
  -8  13   0    1.20    1.20
   8  13   0   -0.70    2.20
  -8 -13   0    0.60    1.80
  -8 -13   0    0.40    1.50
  -8 -13  -1  316.57    7.80
  -8  13   1  320.47    7.20
  -8 -13  -1  325.07    7.40
   8  13  -1  296.57    8.60
  -8 -13   1  316.87    7.90
  -8  13  -1  328.77    7.50
  -8 -13   1  331.37    7.70
  -8 -13  -2  114.59    3.60
   8  13  -2  113.69    5.00
  -8 -13  -2  107.29    4.20
  -8  13   2  104.39    3.30
  -8 -13   2  111.79    4.10
  -8 -13   2  106.89    4.30
  -8  13  -2  107.59    3.50
   8  13  -3  144.39    5.50
  -8 -13  -3  136.29    4.70
  -8 -13  -3  142.29    4.10
  -8  13   3  131.89    4.20
  -8  13  -3  136.59    4.70
  -8 -13   3  139.89    5.00
  -8 -13   3  125.99    5.00
  -8 -13  -4   14.80    1.90
   8  13  -4   13.80    3.20
  -8 -13  -4   13.80    2.40
  -8 -13   4   11.50    2.80
  -8  13  -4   10.40    2.90
  -8 -13   4   12.30    2.60
  -8 -13  -5   75.39    4.20
   8  13  -5   67.19    4.90
  -8 -13   5   67.49    5.00
  -8 -13   5   67.69    4.30
  -8  13  -5   66.89    4.60
  -9 -13   0  829.72   17.20
  -9 -13   0  791.92   17.40
   9  13   0  810.32   18.40
  -9  13   0  809.52   16.90
   9  13  -1    4.30    2.70
  -9  13   1   15.50    1.60
  -9 -13  -1   13.20    1.90
  -9 -13  -1   11.50    2.20
  -9 -13   1   14.20    2.40
  -9  13  -1   12.20    1.80
  -9 -13   1   17.40    2.10
  -9 -13  -2    4.50    1.70
  -9 -13  -2    4.20    2.10
   9  13  -2    2.30    2.60
  -9  13   2    4.00    1.50
  -9 -13   2    3.20    2.40
  -9  13  -2    5.30    2.00
  -9 -13   2    3.70    2.00
   9  13  -3   -0.40    2.70
  -9 -13  -3    2.20    2.20
  -9 -13  -3    1.80    1.70
  -9  13   3   -1.00    1.70
  -9 -13   3   -1.00    2.50
  -9  13  -3   -0.40    2.20
  -9  13  -3   -4.40    2.00
  -9 -13   3    3.40    2.20
  -9 -13  -4  364.76    8.30
   9  13  -4  347.87   10.00
  -9 -13  -4  342.17    8.90
  -9  13  -4  368.76    9.40
  -9  13  -4  349.47    9.20
  -9 -13   4  366.86    9.60
  -9 -13   4  359.06    9.50
  -9 -13  -5    3.50    2.60
   9  13  -5   -2.30    3.30
  -9 -13   5   -0.10    3.10
  -9 -13   5   -1.30    2.80
  -9  13  -5   -0.40    3.40
  -9  13  -5   -1.70    3.00
 -10 -13   0    1.00    2.30
  10  13   0    5.60    2.90
 -10 -13   0    1.80    1.90
 -10  13   0    0.80    1.70
 -10 -13  -1  189.48    5.30
 -10 -13  -1  182.38    5.90
  10  13  -1  175.38    6.50
 -10  13   1  178.48    5.00
 -10 -13   1  173.98    5.80
 -10 -13   1  184.58    5.60
 -10  13  -1  179.48    5.30
 -10  13   2   81.59    3.50
 -10 -13  -2   84.59    4.40
  10  13  -2   90.49    4.80
 -10 -13  -2   81.09    3.70
 -10  13  -2   81.19    4.00
 -10 -13   2   82.39    4.70
 -10 -13   2   88.09    4.20
 -10  13   3  179.28    5.60
 -10 -13  -3  185.38    5.30
  10  13  -3  175.28    6.60
 -10 -13  -3  187.48    6.00
 -10  13  -3  193.98    6.10
 -10 -13   3  184.28    6.50
 -10 -13   3  178.38    6.20
 -10 -13  -4   65.09    4.30
 -10 -13  -4   60.59    3.60
  10  13  -4   64.39    4.50
 -10 -13   4   70.19    5.10
 -10 -13   4   67.29    4.80
 -10  13  -4   64.49    4.50
 -10  13  -4   64.19    4.00
 -11 -13   0   13.10    2.30
 -11 -13   0   12.00    2.80
 -11  13   0   12.40    2.00
  11  13   0   14.70    3.30
 -11 -13  -1  155.58    5.50
 -11 -13  -1  150.98    5.10
  11  13  -1  156.58    6.30
 -11  13   1  155.88    4.80
 -11 -13   1  158.68    5.70
 -11  13  -1  155.48    5.10
 -11 -13   1  160.98    5.40
 -11  13   2    9.10    2.10
 -11 -13  -2    7.50    2.20
  11  13  -2    7.50    3.00
 -11 -13  -2    3.80    2.60
 -11  13  -2    6.40    2.40
 -11 -13   2    7.10    2.70
 -11 -13   2    7.90    2.50
 -11 -13  -3  277.27    7.20
 -11 -13  -3  273.67    7.90
  11  13  -3  261.17    8.30
 -11 -13   3  274.27    7.90
 -11 -13   3  271.87    8.20
 -11  13  -3  279.57    7.80
 -11 -13  -4    3.50    2.30
 -11 -13  -4    2.70    3.00
  11  13  -4    6.10    3.30
 -11 -13   4    3.10    3.20
 -11  13  -4    5.10    3.00
 -11 -13   4    5.40    3.00
 -12 -13   0   -1.80    2.20
  12  13   0   -0.10    3.10
 -12 -13   0    2.20    2.70
 -12  13   0    3.30    2.10
 -12 -13  -1  270.27    7.70
 -12 -13  -1  274.67    7.40
 -12  13   1  263.87    7.10
  12  13  -1  261.17    8.30
 -12  13  -1  258.27    7.20
 -12 -13   1  276.47    7.50
 -12 -13   1  264.37    7.80
  12  13  -2   11.90    3.30
 -12  13   2    2.00    2.20
 -12 -13  -2    4.40    2.30
 -12 -13  -2    2.50    2.90
 -12 -13   2    6.50    3.00
 -12  13  -2   10.70    2.60
 -12 -13   2    5.60    2.60
  12  13  -3  130.49    6.10
 -12 -13  -3  127.89    5.70
 -12 -13  -3  125.49    4.90
 -12 -13   3  122.19    6.20
 -12  13  -3  117.49    5.50
 -12 -13   3  121.79    5.60
  13  13   0  156.98    6.70
 -13  13   0  158.48    5.50
 -13 -13   0  160.28    6.40
 -13 -13   0  150.68    5.70
 -13 -13  -1   44.60    3.30
 -13 -13  -1   51.39    4.00
 -13  13   1   50.69    3.20
  13  13  -1   57.59    4.50
 -13  13  -1   52.29    3.40
 -13 -13   1   48.10    3.50
 -13 -13   1   52.19    4.00
 -13 -13  -2   19.40    2.80
 -13 -13  -2   16.30    3.40
  13  13  -2   21.20    3.70
 -13  13   2   15.30    2.70
 -13  13  -2   20.00    3.00
 -13 -13   2   22.10    3.10
 -13 -13   2   17.30    3.60
 -13 -13  -3   24.80    2.90
 -13 -13  -3   20.90    3.60
  13  13  -3   19.60    3.80
 -13 -13   3   25.70    3.80
 -13 -13   3   20.80    3.40
 -13  13  -3   18.70    3.30
 -14 -13   0    2.40    2.70
  14  13   0    5.50    3.50
 -14 -13   0    3.30    3.40
 -14  13   0    0.60    2.50
 -14 -13  -1   19.60    3.10
 -14  13   1   21.90    3.00
 -14 -13  -1   26.40    3.80
  14  13  -1   24.70    4.00
  14  13   1   28.40    4.20
 -14 -13   1   21.70    3.80
 -14  13  -1   22.50    3.10
 -14 -13   1   23.00    3.20
  14  13  -2   64.39    4.80
 -14 -13  -2   56.39    3.80
 -14 -13  -2   56.59    4.60
 -14  13  -2   64.19    4.00
 -14 -13   2   58.29    4.10
 -14 -13   2   59.79    4.60
 -15 -13   0    7.30    3.80
 -15  13   0    7.80    2.90
  15  13   0    2.40    3.80
 -15 -13   0    6.20    3.00
   0 -14   0  142.19    3.90
   0  14   0  143.89    4.20
   0  14   0  145.39    3.40
   0  14  -1   -0.10    1.60
   0 -14   1    1.20    1.20
   0  14   1   -0.20    0.50
   0 -14  -1    1.10    1.00
   0  14  -1    0.80    1.40
   0  14  -2    6.30    1.70
   0  14   2   10.30    0.70
   0 -14   2    8.20    1.70
   0 -14  -2    9.50    1.10
   0 -14   3    0.00    1.80
   0 -14  -3    2.60    0.90
   0  14  -3    0.00    2.00
   0 -14   4  356.56    8.70
   0  14  -4  344.37    9.10
   0  14  -5   -3.50    3.10
   0 -14   5    5.00    2.50
   0  14  -6   17.50    4.30
   1  14   0    1.30    0.70
  -1  14   0    0.80    0.70
  -1 -14   0    3.10    1.20
  -1 -14  -1  105.19    3.10
   1 -14   1  111.79    3.40
   1  14  -1  100.19    3.80
  -1  14  -1  111.99    3.50
   1 -14  -1  109.69    3.00
  -1 -14   1  109.09    3.50
  -1  14  -1  112.39    3.10
   1  14   1  105.99    2.60
   1  14  -2  226.58    6.10
  -1 -14  -2  227.58    5.20
   1 -14   2  215.58    5.70
  -1  14  -2  230.68    5.80
   1  14   2  217.58    4.80
  -1 -14   2  222.08    5.40
   1 -14  -2  229.58    5.00
  -1 -14   2  219.58    5.80
  -1  14   3  403.06    8.50
  -1 -14  -3  410.66    8.50
   1 -14   3  389.86    9.40
   1  14  -3  417.06    9.80
  -1 -14   3  410.36    9.30
   1 -14  -3  397.56    8.30
  -1 -14   3  382.56    9.50
   1  14   3  392.36    8.70
  -1  14  -3  413.56    9.60
   1  14  -4   13.40    2.80
  -1  14   4   16.80    1.60
   1 -14   4   13.00    2.40
  -1 -14   4   16.20    2.40
  -1  14  -4   12.40    2.70
   1  14  -5  173.48    6.80
  -1 -14   5  184.18    6.10
  -1  14  -5  175.48    6.70
   1  14  -6   16.70    4.20
  -1  14  -6   19.50    4.20
  -2 -14   0   24.50    1.10
  -2 -14   0   28.20    1.80
   2 -14   0   21.70    1.50
  -2  14   0   23.30    1.90
   2  14   0   23.70    2.20
   2  14   0   23.50    1.50
   2 -14   1 1983.00   40.10
  -2 -14  -1 2022.80   39.90
   2  14  -1 1893.91   40.60
   2  14   1 2047.60   39.60
  -2 -14   1 2005.60   40.20
  -2 -14   1 1957.60   39.80
   2 -14  -1 1954.10   39.80
  -2  14  -1 1993.10   40.10
  -2  14  -1 2002.60   40.10
   2 -14   2    5.70    1.50
   2  14  -2    5.70    1.80
  -2 -14  -2    5.50    1.10
   2  14   2    5.90    0.90
  -2  14  -2    7.80    1.60
  -2 -14   2    5.70    1.30
   2 -14  -2    6.90    0.90
  -2 -14   2    3.50    1.60
  -2 -14  -3  803.92   16.40
   2 -14   3  797.22   17.10
   2  14  -3  816.72   17.50
  -2  14   3  813.52   16.20
  -2 -14   3  790.32   17.00
  -2  14  -3  775.62   17.20
  -2 -14   3  786.82   17.20
  -2 -14  -4    9.60    1.20
   2 -14   4    4.00    2.20
   2  14  -4   11.40    2.80
  -2  14   4    7.20    1.40
  -2 -14   4    5.50    2.20
  -2 -14   4    7.80    2.10
  -2  14  -4    8.30    2.60
   2  14  -5 1242.18   27.20
  -2 -14   5 1300.57   26.80
  -2 -14   5 1270.37   26.60
  -2  14  -5 1211.88   27.10
   2  14  -6    4.30    3.90
  -2 -14   6    1.70    2.80
  -2  14  -6    3.60    3.90
  -3 -14   0   -0.40    0.70
  -3 -14   0   -1.30    1.20
   3 -14   0    0.40    1.10
   3  14   0   -1.30    1.50
  -3  14   0   -0.50    1.10
   3  14  -1  435.06   10.40
   3 -14   1  432.86    9.70
  -3 -14  -1  448.26    9.60
  -3  14  -1  441.96    9.70
  -3 -14   1  438.26    9.50
   3  14   1  458.25    9.30
   3 -14  -1  447.76    9.40
  -3 -14   1  439.36    9.90
  -3 -14  -2   62.69    2.40
   3  14  -2   70.99    3.50
   3 -14   2   70.69    3.10
  -3  14  -2   65.79    3.00
  -3 -14   2   65.09    2.70
  -3 -14   2   66.89    3.20
  -3  14   3  556.54   11.60
   3  14  -3  560.14   12.90
   3 -14   3  553.94   12.50
  -3 -14  -3  556.84   11.80
  -3 -14   3  558.44   12.60
  -3  14  -3  568.04   12.60
  -3 -14   3  574.84   12.40
  -3 -14  -4   37.60    2.20
  -3  14   4   30.60    1.90
   3  14  -4   39.00    3.50
  -3 -14   4   36.50    2.70
  -3  14  -4   28.70    3.10
  -3 -14   4   35.90    2.90
   3  14  -5  303.47    9.10
  -3 -14   5  300.77    8.30
  -3 -14   5  303.07    8.50
  -3  14  -5  307.37    8.90
   3  14  -6    8.70    3.90
  -3  14  -6    7.40    3.90
  -3 -14   6    6.30    3.00
  -3 -14   6   10.90    3.00
  -4 -14   0  195.98    5.10
  -4 -14   0  196.18    4.50
  -4  14   0  191.28    4.70
   4  14  -1  201.58    6.10
   4 -14   1  211.98    5.30
  -4 -14  -1  213.58    5.20
  -4 -14  -1  210.98    4.60
  -4  14  -1  219.58    5.10
  -4 -14   1  196.28    5.40
  -4 -14   1  205.68    5.00
   4  14  -2    0.20    1.90
  -4 -14  -2    0.50    0.60
  -4 -14  -2    1.10    1.30
  -4 -14   2    0.20    1.30
  -4  14  -2    1.60    1.50
  -4 -14   2   -0.30    1.70
   4  14  -3  111.89    4.60
  -4  14   3  106.09    3.00
  -4 -14  -3  114.29    3.40
  -4 -14   3  108.59    4.00
  -4  14  -3  112.79    4.20
  -4 -14   3  102.79    4.10
  -4  14   4  237.78    5.90
  -4 -14  -4  237.58    5.80
   4  14  -4  240.48    7.50
  -4 -14   4  244.38    6.80
  -4 -14   4  227.88    6.80
  -4  14  -4  250.77    7.10
   4  14  -5   96.49    5.90
  -4  14  -5   77.69    5.10
  -4 -14   5   84.89    4.80
  -4 -14   5   81.19    4.80
   4  14  -6   19.50    4.20
  -4  14  -6   13.80    4.10
  -4 -14   6   19.00    3.20
  -4 -14   6   12.80    3.30
  -5  14   0    1.60    1.00
   5  14   0    3.70    1.90
  -5 -14   0    2.80    1.50
  -5 -14   0    0.90    1.00
  -5 -14  -1   14.60    1.20
  -5 -14  -1   14.50    1.60
   5  14  -1   13.80    2.40
  -5  14   1   17.50    1.30
  -5 -14   1   13.40    1.50
  -5 -14   1   13.60    1.80
  -5  14  -1   14.10    1.50
   5  14  -2  253.77    7.10
  -5 -14  -2  253.57    5.50
  -5 -14  -2  253.47    6.10
  -5  14   2  241.88    5.40
  -5 -14   2  255.47    6.60
  -5 -14   2  253.77    6.20
  -5  14  -2  250.17    6.20
  -5 -14  -3  132.29    3.90
  -5  14   3  124.19    3.40
  -5 -14  -3  132.39    3.10
   5  14  -3  124.29    5.00
  -5 -14   3  124.89    4.60
  -5 -14   3  124.89    4.40
  -5  14  -3  125.49    4.50
  -5 -14  -4    2.20    1.70
   5  14  -4    2.00    2.90
  -5 -14   4    2.00    2.40
  -5  14  -4    1.70    2.60
  -5 -14   4   -0.20    2.10
   5  14  -5   54.19    4.50
  -5 -14   5   55.49    3.80
  -5 -14   5   55.39    3.70
  -5  14  -5   46.90    4.10
   6  14   0  101.69    4.40
  -6 -14   0  101.49    3.10
  -6  14   0   98.29    2.70
  -6 -14   0   94.49    3.60
  -6 -14  -1 1122.39   22.70
  -6  14   1 1099.49   22.50
   6  14  -1 1082.29   24.10
  -6 -14  -1 1131.99   23.10
  -6  14   1 1132.29   22.60
  -6 -14   1 1083.59   23.20
  -6  14  -1 1162.88   22.80
  -6 -14   1 1122.19   23.00
  -6  14   2   34.70    1.60
  -6 -14  -2   38.90    2.00
  -6 -14  -2   37.00    2.60
   6  14  -2   36.70    3.20
  -6 -14   2   36.30    2.70
  -6  14  -2   33.10    2.50
  -6 -14   2   42.50    2.80
  -6 -14  -3  470.75   10.60
  -6  14   3  471.55   10.30
   6  14  -3  492.05   11.70
  -6 -14  -3  476.35   10.10
  -6 -14   3  466.15   11.20
  -6  14  -3  486.35   10.90
  -6 -14   3  489.05   11.00
  -6 -14  -4   41.70    3.00
   6  14  -4   52.89    4.10
  -6  14  -4   45.10    3.30
  -6 -14   4   37.60    3.00
  -6 -14   4   44.80    3.40
   6  14  -5  592.74   15.10
  -6 -14   5  638.54   14.60
  -6 -14   5  635.04   14.50
  -6  14  -5  613.34   14.80
  -7 -14   0   -0.40    1.70
   7  14   0    0.80    2.20
  -7  14   0    1.70    1.10
  -7 -14   0    0.10    1.40
  -7  14   1  455.05    9.60
  -7 -14  -1  455.55   10.30
  -7 -14  -1  453.55    9.90
   7  14  -1  448.46   11.30
  -7 -14   1  451.75   10.50
  -7 -14   1  474.95   10.20
  -7  14  -1  453.95    9.70
  -7  14   2    1.80    1.10
  -7 -14  -2    1.30    1.70
  -7 -14  -2    0.40    1.30
   7  14  -2    3.10    2.50
  -7 -14   2    2.20    2.00
  -7 -14   2    1.90    1.70
  -7  14  -2    2.00    1.60
  -7 -14  -3  422.06    9.10
  -7  14   3  410.16    9.30
  -7 -14  -3  415.86    9.70
   7  14  -3  425.06   10.70
  -7 -14   3  431.16   10.20
  -7  14  -3  410.46    9.80
  -7 -14   3  434.66   10.10
  -7 -14  -4   28.90    2.40
   7  14  -4   30.30    3.80
  -7 -14   4   28.90    2.90
  -7  14  -4   32.90    3.20
  -7 -14   4   32.60    3.30
   7  14  -5  295.67    9.40
  -7 -14  -5  287.57    7.70
  -7 -14   5  296.77    8.60
  -7 -14   5  292.67    8.60
  -7  14  -5  296.47    8.90
  -8 -14   0  187.28    5.10
  -8  14   0  190.98    4.80
   8  14   0  204.98    6.60
  -8 -14   0  186.18    5.50
  -8 -14  -1  436.26    9.40
  -8 -14  -1  419.36    9.70
  -8  14   1  420.56    9.10
   8  14  -1  403.56   10.70
  -8 -14   1  430.06    9.60
  -8  14  -1  410.16    9.40
  -8 -14   1  417.46    9.90
  -8 -14  -2   13.30    2.20
  -8  14   2   11.40    1.50
  -8 -14  -2   11.70    1.60
   8  14  -2   11.40    2.90
  -8 -14   2   15.00    2.50
  -8  14  -2   10.20    1.80
  -8 -14   2   11.20    2.10
   8  14  -3  279.07    8.20
  -8  14   3  271.27    6.70
  -8 -14  -3  269.87    6.50
  -8 -14  -3  267.47    7.10
  -8 -14   3  268.07    7.40
  -8 -14   3  273.37    7.70
  -8  14  -3  277.07    7.10
  -8 -14  -4   79.69    4.10
   8  14  -4   81.69    5.40
  -8 -14   4   77.09    4.60
  -8 -14   4   77.09    4.50
  -8  14  -4   72.39    4.60
   8  14  -5  156.28    7.10
  -8 -14  -5  174.08    5.60
  -8 -14   5  173.18    6.60
  -8  14  -5  152.88    6.80
  -8 -14   5  160.28    6.50
   9  14   0    3.20    2.70
  -9 -14   0   -1.10    2.10
  -9 -14   0    2.00    1.70
  -9  14   0    0.70    1.40
   9  14  -1  133.19    5.90
  -9  14   1  140.19    4.00
  -9 -14  -1  134.69    4.80
  -9 -14  -1  145.69    4.30
  -9 -14   1  137.59    4.50
  -9  14  -1  140.29    4.30
  -9 -14   1  137.49    5.00
  -9 -14  -2  137.09    5.00
  -9 -14  -2  138.19    4.20
  -9  14   2  131.29    4.00
   9  14  -2  136.59    5.70
  -9 -14   2  128.19    5.10
  -9  14  -2  134.39    4.70
  -9 -14   2  134.59    4.80
   9  14  -3    8.10    3.10
  -9 -14  -3    4.80    1.70
  -9 -14  -3    4.90    2.20
  -9 -14   3    4.60    2.40
  -9  14  -3    3.20    2.10
  -9  14  -3    4.00    2.40
  -9 -14   3    7.50    2.70
   9  14  -4    0.60    3.20
  -9 -14  -4   -2.20    2.40
  -9 -14   4    1.00    2.60
  -9 -14   4   -0.10    2.90
  -9  14  -4    4.30    2.90
  -9  14  -4    0.90    2.70
  -9 -14  -5    1.90    2.60
   9  14  -5   -0.50    3.70
  -9  14  -5   -0.40    3.40
  -9 -14   5    0.90    3.20
  -9 -14   5    1.50    3.00
 -10  14   0  166.88    4.70
 -10 -14   0  161.18    5.00
  10  14   0  158.38    6.50
 -10 -14   0  154.18    5.70
 -10  14   1  383.16    8.80
  10  14  -1  361.66   10.30
 -10 -14  -1  382.26    8.90
 -10 -14  -1  375.26    9.40
 -10  14  -1  380.96    8.90
 -10 -14   1  401.86    9.30
 -10 -14   1  381.26    9.50
 -10 -14  -2   23.90    2.30
 -10 -14  -2   18.70    2.80
 -10  14   2   26.70    2.20
  10  14  -2   27.20    3.50
 -10 -14   2   31.10    3.10
 -10 -14   2   30.30    2.80
 -10  14  -2   26.00    2.60
 -10 -14  -3  159.88    4.90
 -10 -14  -3  154.88    5.70
  10  14  -3  163.68    6.60
 -10  14  -3  168.18    5.80
 -10 -14   3  159.58    6.00
 -10 -14   3  156.78    5.80
  10  14  -4   49.50    4.50
 -10 -14  -4   45.80    3.40
 -10 -14   4   42.10    3.90
 -10 -14   4   44.40    3.70
 -10  14  -4   42.70    4.20
 -10  14  -4   45.20    3.70
 -11  14   0   -0.20    1.80
 -11 -14   0   -1.50    2.00
 -11 -14   0   -4.10    2.60
  11  14   0    0.00    3.00
  11  14  -1  177.48    7.10
 -11 -14  -1  194.08    5.80
 -11 -14  -1  193.68    6.30
 -11  14   1  186.58    5.50
 -11 -14   1  200.08    6.00
 -11  14  -1  191.88    5.70
 -11 -14   1  198.68    6.50
 -11  14   2    1.80    1.90
 -11 -14  -2    2.80    2.10
 -11 -14  -2    3.10    2.70
  11  14  -2    5.90    3.20
 -11 -14   2    3.30    2.80
 -11  14  -2   -2.10    2.20
 -11 -14   2    3.00    2.40
 -11 -14  -3  183.58    5.70
 -11 -14  -3  197.88    6.50
  11  14  -3  183.28    7.10
 -11 -14   3  181.98    6.50
 -11 -14   3  196.68    7.00
 -11  14  -3  194.48    6.50
  11  14  -4   11.70    3.70
 -11 -14  -4   13.70    3.10
 -11 -14   4    6.50    3.10
 -11 -14   4    9.60    3.50
 -11  14  -4    7.00    3.20
 -12  14   0  109.89    4.40
  12  14   0  110.49    6.00
 -12 -14   0  108.49    4.70
 -12 -14   0  106.99    5.40
 -12 -14  -1  363.66    8.90
 -12 -14  -1  355.66    9.50
 -12  14   1  355.36    8.70
  12  14  -1  341.87   10.20
 -12  14  -1  351.86    8.90
 -12 -14   1  365.16    9.70
 -12 -14   1  361.86    9.20
 -12 -14  -2   25.70    3.40
 -12  14   2   20.80    2.60
 -12 -14  -2   24.00    2.70
  12  14  -2   23.20    3.70
 -12  14  -2   27.90    3.00
 -12 -14   2   21.50    3.00
 -12 -14   2   21.80    3.40
 -12 -14  -3  265.07    7.10
  12  14  -3  247.68    8.50
 -12 -14  -3  253.97    8.00
 -12 -14   3  260.17    7.90
 -12 -14   3  257.47    8.40
 -12  14  -3  261.37    7.80
 -13 -14   0    1.80    3.20
 -13  14   0    1.30    2.30
  13  14   0    0.10    3.30
 -13 -14   0   -0.10    2.50
 -13 -14  -1  160.28    5.70
  13  14  -1  171.28    7.00
 -13 -14  -1  162.58    6.60
 -13  14   1  153.78    5.50
 -13  14  -1  163.48    5.80
 -13 -14   1  158.58    6.80
 -13 -14   1  163.08    6.00
  13  14  -2   47.10    4.50
 -13 -14  -2   45.60    3.30
 -13 -14  -2   43.40    4.10
 -13  14  -2   41.30    3.40
 -13 -14   2   44.60    3.70
 -13 -14   2   50.79    4.30
  13  14  -3   19.70    3.90
 -13 -14  -3   17.40    2.80
 -13 -14  -3   13.90    3.60
 -13 -14   3   12.20    3.20
 -13 -14   3   17.80    3.80
 -13  14  -3   15.00    3.30
 -14 -14   0  139.69    6.60
 -14  14   0  137.89    5.60
 -14 -14   0  132.99    5.90
  14  14   0  141.09    6.80
 -14  14   1   78.99    4.80
  14  14  -1   71.99    5.80
 -14 -14  -1   79.39    4.90
 -14 -14  -1   74.29    4.80
  14  14   1   78.89    6.10
 -14 -14   1   75.89    4.80
 -14  14  -1   82.19    4.80
 -14 -14   1   65.69    5.00
 -14 -14  -2    8.20    2.80
  14  14  -2    2.10    3.70
 -14 -14  -2    9.40    3.80
 -14 -14   2    5.90    3.10
 -14 -14   2   12.20    3.80
 -14  14  -2    9.70    3.00
   0  15   0   -1.10    1.40
   0 -15   0   -0.30    1.20
   0  15   0   -0.90    0.70
   0  15  -1    3.90    1.50
   0 -15   1    2.60    1.40
   0 -15  -1    1.50    1.10
   0  15   1    2.00    0.60
   0  15  -2  118.09    4.20
   0 -15   2  109.99    3.90
   0 -15  -2  121.09    3.20
   0  15   2  116.49    2.70
   0 -15   3   -0.10    1.90
   0 -15  -3    2.00    0.90
   0  15  -3    0.90    2.10
   0 -15   4   55.99    3.70
   0  15  -4   49.40    3.70
   0 -15   5    2.40    2.60
   0  15  -5    2.10    3.40
   0  15  -6   63.59    5.20
   1 -15   0   66.49    2.50
  -1  15   0   64.39    2.80
  -1 -15   0   66.89    2.70
   1  15   0   68.19    3.10
  -1  15   0   68.29    2.00
   1  15   0   69.59    2.10
   1 -15   1 1419.96   29.30
  -1 -15  -1 1480.15   29.10
   1  15  -1 1376.26   29.70
  -1  15  -1 1413.66   29.50
   1 -15  -1 1461.15   29.00
  -1 -15   1 1415.36   29.30
   1  15   1 1469.85   28.70
   1  15  -2  184.98    5.30
   1 -15   2  174.28    5.00
  -1 -15  -2  170.18    4.30
  -1  15  -2  182.78    5.10
   1  15   2  180.08    4.00
   1 -15  -2  179.98    4.20
  -1 -15   2  173.58    5.00
   1  15  -3  529.45   12.10
  -1 -15  -3  524.85   10.80
   1 -15   3  487.55   11.60
  -1  15   3  522.55   10.70
  -1  15  -3  528.55   12.00
   1 -15  -3  515.05   10.60
   1  15   3  502.15   11.60
   1 -15   4   13.30    2.50
   1  15  -4   13.30    3.10
  -1  15  -4   11.40    2.80
  -1 -15   4   13.90    2.50
   1  15  -5  196.88    7.50
   1 -15   5  208.78    6.50
  -1 -15   5  203.38    6.70
  -1  15  -5  194.88    7.30
   1  15  -6    2.40    4.00
  -1  15  -6    6.70    4.20
  -1 -15   6   -1.10    2.90
   2 -15   0   -1.70    1.10
  -2 -15   0   -0.80    1.30
  -2  15   0   -0.80    1.30
   2  15   0   -0.60    1.60
   2  15   0   -0.60    0.80
   2  15  -1  864.01   18.60
   2 -15   1  861.71   18.00
  -2 -15  -1  865.31   17.80
   2  15   1  892.31   17.50
  -2  15  -1  832.72   18.00
  -2 -15   1  865.61   18.10
   2 -15  -1  851.41   17.70
  -2 -15   1  855.51   17.60
   2 -15   2    0.70    1.60
   2  15  -2    3.00    1.90
  -2 -15  -2   -0.30    1.10
  -2 -15   2    0.90    1.20
   2 -15  -2    0.30    0.80
  -2  15  -2    0.70    1.60
   2  15   2    0.80    0.80
  -2 -15   2    0.30    1.70
   2  15  -3  931.91   20.10
  -2 -15  -3  940.41   18.90
   2 -15   3  919.71   19.70
  -2  15   3  941.71   18.70
  -2 -15   3  896.91   19.70
  -2  15  -3  926.51   19.80
  -2 -15   3  913.81   19.50
   2  15  -4    0.00    2.80
   2 -15   4    0.40    2.10
  -2  15   4    1.20    1.30
  -2 -15   4    0.50    2.20
  -2 -15   4    2.30    2.00
  -2  15  -4    0.20    2.60
   2  15  -5  501.05   13.00
  -2 -15   5  531.65   12.40
  -2  15  -5  503.25   12.80
   2  15  -6    2.40    3.90
  -2  15  -6    4.40    3.90
  -2 -15   6    2.80    2.90
   3 -15   0   80.59    2.70
  -3 -15   0   77.39    3.00
   3  15   0   78.49    3.60
  -3 -15   0   81.29    2.20
  -3  15   0   82.89    2.90
   3 -15   1 1843.42   38.10
  -3 -15  -1 1946.01   38.00
   3  15  -1 1858.01   38.80
  -3 -15   1 1878.11   38.20
  -3  15  -1 1882.21   38.10
   3 -15  -1 1875.11   37.80
   3  15   1 1935.71   37.90
  -3 -15   1 1834.42   37.80
   3 -15   2  129.59    4.20
   3  15  -2  135.39    4.70
  -3 -15  -2  125.09    3.60
  -3  15  -2  133.19    4.20
  -3 -15   2  128.49    3.90
  -3 -15   2  131.19    4.30
   3 -15   3  790.72   16.70
  -3  15   3  767.72   15.70
   3  15  -3  783.32   17.20
  -3 -15  -3  765.32   16.00
  -3 -15   3  768.22   16.50
  -3  15  -3  766.62   16.80
  -3 -15   3  756.82   16.70
   3  15  -4    1.10    2.90
  -3 -15  -4    3.80    1.30
  -3 -15   4    2.10    2.00
  -3 -15   4   -1.60    2.20
  -3  15  -4    1.60    2.60
   3  15  -5  407.16   11.20
  -3 -15   5  424.36   10.60
  -3  15  -5  412.56   11.10
  -3 -15   5  417.06   10.50
   3  15  -6   -1.20    3.80
  -3  15  -6    3.80    4.00
  -3 -15   6    2.40    3.00
   4  15   0    0.60    1.80
  -4 -15   0    0.20    0.90
  -4  15   0   -0.80    1.10
  -4 -15   0    1.30    1.40
   4 -15   0    0.20    1.20
   4 -15   1   32.00    2.30
  -4 -15  -1   35.10    1.40
  -4 -15  -1   34.80    2.30
   4  15  -1   36.00    2.90
  -4 -15   1   30.70    2.20
  -4 -15   1   36.40    2.10
  -4  15  -1   34.90    2.20
   4  15  -2   75.49    3.90
  -4 -15  -2   75.99    2.90
  -4 -15   2   72.59    3.10
  -4 -15   2   78.39    3.50
  -4  15  -2   75.29    3.30
  -4  15   3  226.08    5.20
  -4 -15  -3  230.28    5.60
   4  15  -3  231.58    7.00
  -4 -15   3  226.58    6.50
  -4 -15   3  231.98    6.20
  -4  15  -3  233.78    6.40
  -4 -15  -4   46.00    2.70
   4  15  -4   55.99    4.20
  -4  15  -4   52.19    3.60
  -4 -15   4   44.60    3.30
  -4 -15   4   43.50    3.00
   4  15  -5   32.10    4.20
  -4  15  -5   35.10    3.90
  -4 -15   5   31.20    3.40
  -4 -15   5   38.80    3.40
  -5 -15   0   21.80    1.40
  -5 -15   0   22.40    2.00
   5  15   0   22.70    2.60
  -5  15   0   22.80    1.70
  -5 -15  -1  372.96    8.40
   5  15  -1  375.46    9.50
  -5  15   1  368.86    8.10
  -5 -15  -1  373.56    7.90
  -5 -15   1  356.66    8.20
  -5  15  -1  382.16    8.20
  -5 -15   1  354.86    8.60
  -5 -15  -2  148.99    3.50
  -5 -15  -2  148.89    4.30
  -5  15   2  146.99    3.40
   5  15  -2  155.58    5.60
  -5 -15   2  150.68    4.40
  -5 -15   2  141.09    4.80
  -5  15  -2  144.49    4.40
   5  15  -3   95.99    4.70
  -5 -15  -3   92.99    3.40
  -5  15   3   84.19    2.80
  -5  15  -3   90.59    4.00
  -5 -15   3   96.29    4.20
  -5 -15   3   91.59    3.90
  -5 -15  -4   23.90    2.10
   5  15  -4   19.50    3.50
  -5 -15   4   20.60    2.80
  -5 -15   4   25.90    2.70
  -5  15  -4   20.00    3.00
   5  15  -5   28.90    4.20
  -5  15  -5   34.40    3.90
  -5 -15   5   34.00    3.30
  -5 -15   5   33.30    3.40
  -6 -15   0    0.60    1.20
  -6  15   0   -1.70    1.00
   6  15   0    3.60    2.30
  -6 -15   0   -0.10    1.70
  -6 -15  -1  447.46    9.40
  -6  15   1  434.26    9.20
   6  15  -1  439.76   11.00
  -6 -15  -1  433.96    9.90
  -6  15   1  451.75    9.40
  -6  15  -1  453.35    9.50
  -6 -15   1  448.26    9.80
  -6 -15   1  423.16   10.10
   6  15  -2    3.50    2.40
  -6 -15  -2    0.40    1.10
  -6  15   2   -0.10    0.90
  -6 -15  -2   -0.70    1.60
  -6 -15   2   -3.10    1.90
  -6 -15   2    0.40    1.60
  -6  15  -2    3.10    1.70
  -6 -15  -3  392.76    8.30
  -6 -15  -3  390.96    9.00
   6  15  -3  393.66   10.30
  -6  15   3  390.86    8.70
  -6  15  -3  381.76    9.30
  -6 -15   3  394.56    9.60
  -6 -15   3  392.36    9.40
  -6 -15  -4    2.50    1.90
   6  15  -4    3.20    3.20
  -6 -15   4    2.90    2.60
  -6  15  -4    5.20    2.70
  -6 -15   4    3.20    2.30
   6  15  -5  226.08    8.20
  -6 -15   5  229.38    7.40
  -6  15  -5  222.38    7.60
  -6 -15   5  229.98    7.40
   7  15   0   41.40    3.50
  -7 -15   0   30.50    2.40
  -7 -15   0   41.00    2.50
  -7  15   0   39.30    2.10
  -7 -15  -1 1253.97   26.00
   7  15  -1 1262.17   27.10
  -7 -15  -1 1270.47   25.60
  -7  15   1 1249.18   25.40
  -7  15  -1 1235.18   25.40
  -7 -15   1 1280.07   25.80
  -7 -15   1 1237.98   26.10
  -7 -15  -2   58.99    2.50
   7  15  -2   61.49    4.60
  -7  15   2   56.89    2.30
  -7 -15  -2   66.19    3.40
  -7 -15   2   48.70    3.20
  -7 -15   2   62.59    3.30
  -7  15  -2   61.39    2.90
   7  15  -3  504.55   12.70
  -7 -15  -3  501.05   11.40
  -7 -15  -3  522.35   10.90
  -7 -15   3  524.45   11.90
  -7 -15   3  511.35   12.00
  -7  15  -3  509.15   11.60
  -7 -15  -4    2.10    2.10
   7  15  -4    2.00    3.40
  -7  15  -4    0.20    2.60
  -7 -15   4   -0.10    2.30
  -7 -15   4    2.50    2.70
   7  15  -5  445.76   12.50
  -7 -15   5  481.75   11.80
  -7  15  -5  462.35   11.90
  -7 -15   5  461.85   11.70
  -8 -15   0    3.10    2.10
  -8 -15   0    1.40    1.60
  -8  15   0    1.70    1.30
   8  15   0    1.50    2.60
  -8 -15  -1  117.99    4.50
  -8 -15  -1  125.49    3.80
  -8  15   1  125.29    3.60
   8  15  -1  121.09    5.70
  -8  15  -1  126.39    4.00
  -8 -15   1  118.09    4.80
  -8 -15   1  129.99    4.20
   8  15  -2   34.70    3.60
  -8  15   2   34.30    2.20
  -8 -15  -2   36.20    2.50
  -8 -15  -2   29.80    2.60
  -8  15  -2   37.00    2.60
  -8 -15   2   39.80    2.70
  -8 -15   2   29.80    2.90
   8  15  -3  419.26   11.10
  -8 -15  -3  416.56   10.00
  -8 -15  -3  430.46    9.40
  -8 -15   3  427.56   10.30
  -8  15  -3  434.76   10.00
  -8 -15   3  434.76   10.70
   8  15  -4   37.00    4.20
  -8 -15  -4   35.90    2.90
  -8 -15   4   31.30    3.10
  -8  15  -4   35.60    3.50
  -8 -15   4   34.70    3.60
   8  15  -5   65.39    5.20
  -8 -15  -5   66.29    4.50
  -8  15  -5   69.39    5.50
  -8 -15   5   59.29    4.40
  -8 -15   5   63.99    4.30
   9  15   0    8.60    2.90
  -9 -15   0    6.10    1.90
  -9  15   0    5.80    1.60
  -9 -15   0    5.60    2.30
   9  15  -1    3.20    3.00
  -9 -15  -1    9.70    1.80
  -9  15   1    9.30    1.50
  -9 -15  -1    8.40    2.40
  -9 -15   1   11.00    2.40
  -9 -15   1    9.90    2.00
  -9  15  -1    8.10    1.80
   9  15  -2   72.69    5.20
  -9 -15  -2   71.99    3.30
  -9  15   2   73.89    3.10
  -9 -15  -2   67.59    4.20
  -9  15  -2   76.79    3.90
  -9 -15   2   73.39    4.30
  -9 -15   2   78.79    4.00
   9  15  -3    1.10    3.10
  -9 -15  -3    1.00    1.70
  -9 -15  -3    1.70    2.40
  -9 -15   3    0.00    2.70
  -9  15  -3    4.60    2.40
  -9 -15   3    3.40    2.30
  -9  15  -3    3.60    2.40
  -9 -15  -4   26.30    2.90
   9  15  -4   24.00    4.00
  -9 -15   4   23.70    3.10
  -9  15  -4   24.50    3.30
  -9  15  -4   23.40    3.20
  -9 -15   4   27.20    3.50
 -10 -15   0    3.90    2.00
  10  15   0    1.00    3.00
 -10 -15   0   -1.70    2.30
 -10  15   0    2.90    1.70
  10  15  -1  130.19    6.20
 -10  15   1  137.69    4.30
 -10 -15  -1  140.69    4.50
 -10 -15  -1  134.99    5.20
 -10 -15   1  129.69    5.30
 -10  15  -1  141.99    4.60
 -10 -15   1  138.79    4.80
 -10  15   2    1.90    1.60
 -10 -15  -2    0.20    1.80
  10  15  -2    2.30    3.20
 -10 -15  -2    3.50    2.50
 -10 -15   2    1.20    2.20
 -10 -15   2   -4.50    2.50
 -10  15  -2    0.30    2.20
 -10 -15  -3   45.70    3.30
  10  15  -3   53.69    4.40
 -10 -15  -3   52.99    3.50
 -10  15  -3   51.79    3.50
 -10 -15   3   56.99    4.00
 -10 -15   3   59.69    3.70
  10  15  -4    2.70    3.80
 -10 -15  -4    5.60    2.80
 -10 -15   4    1.00    2.80
 -10  15  -4    2.20    3.00
 -10 -15   4    0.80    3.10
 -11 -15   0   15.40    3.00
 -11  15   0   15.50    2.10
  11  15   0   15.00    3.50
 -11 -15   0   13.50    2.40
 -11  15   1  534.45   12.10
 -11 -15  -1  550.94   12.30
  11  15  -1  536.35   13.80
 -11 -15  -1  562.14   12.90
 -11 -15   1  548.25   13.00
 -11  15  -1  536.55   12.30
 -11 -15   1  545.25   12.50
  11  15  -2   11.30    3.60
 -11 -15  -2   20.00    3.10
 -11 -15  -2   14.10    2.30
 -11 -15   2   16.60    2.70
 -11 -15   2   15.70    3.20
 -11  15  -2   11.80    2.50
 -11 -15  -3  196.78    5.80
  11  15  -3  197.08    7.40
 -11 -15  -3  191.98    6.60
 -11 -15   3  198.98    6.70
 -11 -15   3  198.68    7.10
 -11  15  -3  197.68    6.60
  11  15  -4    0.20    3.70
 -11 -15  -4   -0.60    2.90
 -11  15  -4   -0.50    3.10
 -11 -15   4    1.40    3.00
 -11 -15   4   -6.50    3.30
 -12 -15   0    2.20    3.00
 -12  15   0   -0.10    2.10
 -12 -15   0   -0.30    2.30
  12  15   0    0.40    3.30
 -12 -15  -1  161.08    6.40
 -12  15   1  169.28    5.30
 -12 -15  -1  164.58    5.60
  12  15  -1  161.48    7.10
 -12 -15   1  163.68    5.90
 -12  15  -1  167.98    5.60
 -12 -15   1  176.18    6.50
  12  15  -2   10.30    3.60
 -12 -15  -2   11.90    3.30
 -12 -15  -2   13.90    2.50
 -12 -15   2   19.80    2.90
 -12 -15   2   16.70    3.50
 -12  15  -2   15.90    2.80
 -12 -15  -3  285.97    7.80
  12  15  -3  293.57    9.40
 -12 -15  -3  296.57    8.50
 -12 -15   3  296.47    9.20
 -12 -15   3  293.37    8.60
 -12  15  -3  298.67    8.60
  13  15   0   -1.90    3.50
 -13 -15   0    1.30    3.30
 -13  15   0    0.50    2.30
 -13 -15   0   -2.80    2.50
 -13  15   1   34.20    2.90
 -13 -15  -1   34.30    3.90
  13  15  -1   39.70    4.50
 -13 -15  -1   30.90    3.00
  13  15   1   36.20    4.50
 -13  15  -1   35.10    3.10
 -13 -15   1   39.30    3.40
 -13 -15   1   39.40    4.00
  13  15  -2   31.00    4.30
 -13 -15  -2   28.60    3.90
 -13 -15  -2   27.30    3.00
 -13  15  -2   35.80    3.40
 -13 -15   2   32.10    3.50
 -13 -15   2   33.10    4.00
 -14  15   0    1.30    2.60
  14  15   0    2.20    3.80
 -14 -15   0    1.20    2.70
 -14 -15   0   -1.80    3.60
 -14  15   1    0.10    4.00
 -14 -15  -1    1.60    2.60
 -14 -15  -1    5.20    3.60
  14  15  -1    2.00    3.90
  14  15   1    5.90    4.10
 -14 -15   1    8.40    3.00
 -14 -15   1   10.80    3.80
 -14  15  -1    5.20    2.80
   0  16   0  387.26    9.30
   0  16   0  411.56    8.40
   0 -16   0  392.56    8.90
   0  16  -1    2.70    1.60
   0  16   1    0.50    0.60
   0 -16  -1    1.20    1.10
   0 -16   1    2.70    1.50
   0  16   2  139.59    3.20
   0  16  -2  148.59    4.80
   0 -16  -2  146.29    3.70
   0 -16   3    0.20    2.00
   0 -16  -3    2.20    1.00
   0  16  -3    4.00    2.30
   0  16   3    3.00    0.80
   0  16  -4  219.38    7.20
   0 -16   4  207.58    6.30
   0 -16   5    3.00    2.80
   0  16  -5    1.20    3.40
   0  16  -6    6.10    4.40
   1  16   0   -0.50    0.80
   1  16   0    1.40    1.60
  -1  16   0    0.80    0.80
  -1  16   0    1.80    1.50
   1 -16   0    1.10    1.20
  -1 -16   0   -0.10    1.30
  -1 -16  -1  380.26    8.10
   1  16  -1  361.46    8.80
   1  16   1  359.96    7.60
  -1 -16   1  357.66    8.40
   1 -16  -1  363.66    8.00
  -1  16  -1  353.06    8.50
   1 -16   2    2.00    1.70
  -1 -16  -2    3.40    1.20
   1  16  -2    4.30    1.90
  -1  16  -2    3.50    1.80
   1 -16  -2    3.80    1.00
  -1 -16   2    3.20    1.70
   1  16   2    2.60    0.70
   1  16  -3  720.73   15.80
  -1 -16  -3  701.83   14.40
   1 -16   3  669.63   15.30
   1 -16  -3  689.33   14.20
  -1 -16   3  690.13   15.30
  -1  16  -3  713.03   15.50
   1 -16   4   11.00    2.50
   1  16  -4   12.90    3.20
  -1  16  -4   14.50    3.00
  -1 -16   4    5.10    2.40
   1 -16   5   78.39    4.70
   1  16  -5   81.69    6.00
  -1  16  -5   80.99    5.60
  -1 -16   5   82.29    4.70
   1  16  -6   45.60    4.90
  -1 -16   6   44.50    3.90
  -1  16  -6   42.30    5.00
  -2 -16   0    9.40    1.60
   2  16   0   10.20    2.00
  -2  16   0   11.60    1.60
   2 -16   0    9.90    1.40
   2  16  -1  524.55   12.00
   2 -16   1  510.55   11.40
  -2 -16  -1  538.55   11.20
  -2  16  -1  512.35   11.40
   2  16   1  528.45   10.80
   2 -16  -1  516.75   11.00
  -2 -16   1  512.55   10.90
  -2 -16   1  506.45   11.50
   2  16  -2    1.40    2.00
  -2 -16  -2    0.00    1.20
   2 -16   2   -1.00    1.60
   2 -16  -2    1.70    0.90
  -2  16  -2   -0.40    1.70
  -2 -16   2   -1.60    1.60
   2  16   2   -0.20    0.80
  -2 -16   2   -0.10    1.30
   2 -16   3  115.39    4.40
  -2 -16  -3  116.49    3.40
   2  16  -3  124.79    4.90
  -2  16   3  121.99    3.00
  -2 -16   3  114.69    4.10
  -2  16  -3  113.19    4.70
  -2 -16   3  108.29    4.40
   2 -16   4   24.90    2.80
   2  16  -4   21.90    3.40
  -2 -16   4   23.00    2.80
  -2  16  -4   24.00    3.20
  -2 -16   4   24.40    2.60
   2  16  -5  827.02   19.30
  -2 -16   5  866.31   18.70
  -2  16  -5  819.92   19.10
   3 -16   0    1.20    1.20
  -3 -16   0    0.60    0.70
  -3  16   0    0.30    1.30
  -3 -16   0   -0.20    1.40
   3  16   0    1.20    1.80
   3  16  -1 1007.30   21.10
  -3 -16  -1  982.50   20.10
   3 -16   1  961.80   20.30
   3 -16  -1  983.30   19.90
  -3  16  -1  972.60   20.30
  -3 -16   1  961.40   20.40
  -3 -16   1  944.71   19.90
   3  16  -2   43.20    3.40
  -3 -16  -2   37.60    2.20
   3 -16   2   38.60    2.80
  -3 -16   2   35.00    2.40
  -3 -16   2   39.40    2.60
   3 -16  -2   33.40    1.70
  -3  16  -2   35.70    2.80
   3  16  -3 1029.30   22.20
  -3  16   3 1029.80   20.60
   3 -16   3 1028.70   21.70
  -3 -16  -3 1022.70   20.90
  -3 -16   3 1003.30   21.70
  -3  16  -3 1012.90   21.70
  -3 -16   3 1017.70   21.40
  -3 -16  -4    0.40    1.40
   3  16  -4    0.30    3.10
  -3 -16   4    0.30    2.50
  -3  16  -4    1.20    2.70
  -3 -16   4   -1.50    2.00
   3  16  -5  190.08    7.50
  -3 -16   5  188.48    6.50
  -3 -16   5  188.38    6.70
  -3  16  -5  200.28    7.40
  -4  16   0  371.56    8.30
   4  16   0  390.06    9.60
  -4 -16   0  356.16    8.60
   4 -16   0  385.26    8.40
  -4 -16   0  368.26    8.00
  -4 -16  -1  278.67    6.70
   4 -16   1  272.37    6.80
  -4 -16  -1  288.17    5.90
   4  16  -1  287.97    7.80
  -4 -16   1  274.67    7.00
  -4 -16   1  277.67    6.40
  -4  16  -1  283.77    6.70
   4  16  -2   80.79    4.20
  -4 -16  -2   80.39    3.10
   4 -16   2   80.49    3.50
  -4 -16   2   76.89    3.70
  -4 -16   2   77.59    3.10
  -4  16  -2   79.69    3.50
   4  16  -3   79.49    4.60
  -4 -16  -3   79.09    3.10
  -4  16   3   70.19    2.80
  -4 -16   3   78.39    3.70
  -4  16  -3   82.19    4.00
  -4 -16   3   80.19    4.00
  -4 -16  -4  146.99    4.20
   4  16  -4  146.39    6.30
  -4 -16   4  142.19    5.40
  -4  16  -4  147.59    5.80
  -4 -16   4  148.49    5.20
   4  16  -5   72.39    5.10
  -4 -16   5   70.29    4.70
  -4  16  -5   68.59    5.50
  -4 -16   5   63.69    4.20
  -5 -16   0   -0.40    1.60
  -5 -16   0    1.20    1.10
  -5  16   0   -1.10    1.10
   5  16   0    2.50    2.20
  -5 -16  -1   12.00    1.10
  -5  16   1   12.40    1.40
   5  16  -1   11.40    2.60
  -5 -16  -1   12.20    1.80
  -5  16  -1   13.10    1.60
  -5 -16   1   10.90    2.00
  -5 -16   1   14.20    1.50
  -5 -16  -2   34.60    1.70
  -5 -16  -2   33.60    2.10
  -5 -16  -2   31.60    1.30
   5  16  -2   29.30    3.10
  -5  16   2   30.50    1.40
  -5 -16   2   29.20    2.50
  -5 -16   2   31.70    2.20
  -5  16  -2   29.80    2.30
  -5 -16  -3  202.58    5.30
   5  16  -3  200.88    6.80
  -5 -16   3  201.18    6.30
  -5 -16   3  195.38    5.70
  -5  16  -3  196.98    5.90
   5  16  -4   34.60    4.00
  -5 -16  -4   30.00    2.20
  -5 -16   4   25.80    2.80
  -5 -16   4   27.80    3.10
  -5  16  -4   25.70    3.30
   5  16  -5   11.00    4.00
  -5 -16   5   10.00    3.10
  -5  16  -5   12.70    3.60
  -5 -16   5    8.50    2.80
  -6  16   0   57.59    2.20
   6  16   0   67.99    4.10
  -6 -16   0   53.79    2.50
  -6 -16   0   49.10    3.30
  -6 -16  -1  283.57    7.00
  -6  16   1  282.97    6.40
   6  16  -1  287.67    8.20
  -6  16   1  280.27    6.10
  -6 -16  -1  278.77    6.40
  -6  16  -1  296.27    6.60
  -6 -16   1  276.27    7.20
  -6 -16   1  286.77    6.70
  -6 -16  -2    5.20    1.80
  -6  16   2    2.10    0.90
   6  16  -2    2.70    2.70
  -6 -16  -2    1.60    1.00
  -6 -16   2    1.10    1.60
  -6  16  -2    0.50    1.70
  -6 -16   2   -0.20    2.10
   6  16  -3   74.59    5.10
  -6 -16  -3   57.59    3.40
  -6 -16   3   68.99    3.70
  -6  16  -3   63.39    3.80
  -6 -16   3   69.69    4.10
  -6 -16  -4  124.09    4.40
   6  16  -4  132.49    6.70
  -6 -16   4  128.19    5.30
  -6 -16   4  130.39    5.20
  -6  16  -4  130.19    5.40
   6  16  -5  424.66   12.10
  -6 -16   5  449.66   11.30
  -6 -16   5  439.16   11.20
  -6  16  -5  428.36   11.40
   7  16   0   -2.00    2.50
  -7 -16   0    1.50    2.00
  -7 -16   0   -0.20    1.40
   7  16  -1  887.01   20.20
  -7  16   1  885.61   18.40
  -7 -16  -1  891.71   19.00
  -7 -16  -1  903.81   18.50
  -7 -16   1  888.81   19.20
  -7 -16   1  929.91   18.90
  -7  16  -1  911.11   18.50
  -7 -16  -2   90.49    2.90
  -7  16   2   85.79    2.80
  -7 -16  -2   81.79    3.90
   7  16  -2   86.29    5.10
  -7 -16   2   94.09    3.80
  -7 -16   2   80.29    4.40
  -7  16  -2   92.69    3.40
   7  16  -3  865.01   19.70
  -7 -16  -3  863.01   17.80
  -7 -16  -3  852.91   18.40
  -7 -16   3  864.51   18.90
  -7  16  -3  867.41   18.50
  -7 -16   3  872.41   18.70
  -7 -16  -4    5.00    2.20
   7  16  -4    5.90    3.60
  -7  16  -4    1.10    2.70
  -7 -16   4    3.10    2.40
  -7 -16   4    3.60    2.70
   7  16  -5  251.27    9.10
  -7  16  -5  261.17    8.40
  -7 -16   5  260.67    8.30
  -7 -16   5  266.47    8.10
  -8 -16   0  311.57    7.40
   8  16   0  325.97    9.00
  -8  16   0  305.97    7.10
  -8 -16   0  308.07    7.90
  -8 -16  -1  616.74   13.20
   8  16  -1  614.14   14.90
  -8  16   1  610.84   13.00
  -8 -16  -1  607.14   13.70
  -8 -16   1  614.94   13.90
  -8 -16   1  640.04   13.50
  -8  16   2   11.50    1.50
  -8 -16  -2   17.40    2.40
   8  16  -2   13.40    3.30
  -8 -16  -2   12.80    1.70
  -8 -16   2   11.10    2.10
  -8 -16   2   10.30    2.60
  -8  16  -2   12.50    1.90
  -8 -16  -3  154.68    5.30
  -8 -16  -3  162.48    4.40
   8  16  -3  162.48    6.60
  -8  16  -3  159.38    5.20
  -8 -16   3  170.88    5.50
  -8 -16   3  158.48    5.90
   8  16  -4   37.50    4.40
  -8 -16  -4   40.10    3.00
  -8 -16   4   44.50    3.70
  -8  16  -4   42.50    3.70
  -8 -16   4   35.70    3.30
   8  16  -5  133.89    7.70
  -8 -16   5  151.88    6.40
  -8  16  -5  145.09    6.60
  -8 -16   5  160.78    6.70
  -9 -16   0    3.40    1.80
  -9 -16   0    0.00    2.30
   9  16   0   -1.20    2.90
  -9  16   0    1.80    1.50
   9  16  -1   59.79    4.90
  -9 -16  -1   64.29    3.20
  -9  16   1   61.29    2.80
  -9 -16  -1   62.89    4.00
  -9 -16   1   59.59    4.30
  -9  16  -1   65.69    3.30
  -9 -16   1   61.59    3.40
   9  16  -2   30.50    3.90
  -9 -16  -2   31.50    2.10
  -9 -16  -2   28.60    2.90
  -9 -16   2   38.20    3.30
  -9 -16   2   30.90    2.70
  -9  16  -2   31.90    2.60
  -9 -16  -3    7.00    1.70
   9  16  -3    4.40    3.40
  -9 -16  -3    7.90    2.60
  -9 -16   3    6.20    2.50
  -9 -16   3    4.40    3.00
   9  16  -4   31.60    4.40
  -9 -16  -4   30.60    3.10
  -9 -16   4   33.20    3.30
  -9  16  -4   32.20    3.50
  -9 -16   4   33.30    3.80
 -10  16   0   97.39    3.80
  10  16   0   99.49    5.50
 -10 -16   0   95.99    4.70
 -10 -16   0  106.59    4.20
 -10 -16  -1   62.19    3.40
  10  16  -1   56.49    4.60
 -10 -16  -1   63.69    4.30
 -10  16   1   62.89    3.20
 -10 -16   1   63.89    4.60
 -10 -16   1   62.29    3.70
 -10  16  -1   67.09    3.60
  10  16  -2   -0.80    3.40
 -10 -16  -2    1.20    1.80
 -10 -16  -2   -0.40    2.60
 -10 -16   2    0.70    2.30
 -10  16  -2   -0.60    2.30
 -10 -16   2   -2.20    2.70
 -10 -16  -3   14.70    2.10
  10  16  -3   13.80    3.80
 -10 -16  -3   15.80    3.00
 -10 -16   3   17.20    3.40
 -10 -16   3   13.00    2.80
 -10  16  -3   14.20    2.80
 -10 -16  -4  143.19    5.80
  10  16  -4  134.69    7.00
 -10  16  -4  145.59    6.10
 -10 -16   4  151.18    6.60
 -10 -16   4  132.29    6.00
 -11  16   0   -1.10    1.90
 -11 -16   0   -1.50    2.10
 -11 -16   0   -1.60    2.70
  11  16   0   -2.10    3.30
  11  16  -1  458.75   12.40
 -11 -16  -1  471.65   10.80
 -11 -16  -1  477.35   11.40
 -11  16   1  452.15   10.50
 -11 -16   1  481.85   11.50
 -11  16  -1  459.45   10.80
 -11 -16   1  454.75   11.00
 -11 -16  -2   75.29    3.80
  11  16  -2   75.29    5.90
 -11 -16  -2   77.79    4.90
 -11 -16   2   72.39    5.10
 -11  16  -2   82.89    4.50
 -11 -16   2   75.49    4.60
 -11 -16  -3  438.76   10.50
  11  16  -3  445.26   12.40
 -11 -16  -3  458.35   11.30
 -11 -16   3  460.65   11.50
 -11  16  -3  450.85   11.30
 -11 -16   3  491.75   12.10
  12  16   0  200.08    7.60
 -12 -16   0  200.18    6.80
 -12 -16   0  192.68    6.10
 -12  16   0  192.98    5.90
 -12 -16  -1  539.05   13.00
 -12 -16  -1  560.94   12.40
  12  16  -1  503.25   13.90
 -12  16   1  531.85   12.20
 -12 -16   1  556.34   13.30
 -12  16  -1  525.25   12.30
 -12 -16   1  541.95   12.60
  12  16  -2   -3.40    3.60
 -12 -16  -2    2.70    3.20
 -12 -16  -2   -0.60    2.20
 -12 -16   2    0.60    2.60
 -12 -16   2    2.30    3.20
 -12  16  -2    1.50    2.60
 -12 -16  -3  139.89    6.40
  12  16  -3  135.89    7.10
 -12 -16  -3  142.29    5.60
 -12 -16   3  133.59    6.20
 -12  16  -3  131.89    5.90
 -12 -16   3  135.99    6.50
 -13 -16   0   -0.50    2.50
  13  16   0    3.20    3.80
 -13  16   0   -2.50    2.30
 -13 -16   0   -1.20    3.30
  13  16  -1   96.99    6.60
 -13 -16  -1  108.59    6.00
 -13 -16  -1  112.39    5.00
 -13 -16   1  114.39    5.40
 -13 -16   1  110.99    6.00
  13  16   1  125.69    6.90
 -13  16  -1  105.59    5.10
 -13 -16  -2    8.30    3.50
  13  16  -2    6.30    4.00
 -13 -16  -2    7.00    2.50
 -13 -16   2    7.20    2.90
 -13  16  -2   11.70    3.00
 -13 -16   2   11.10    3.80
  14  16   0   82.09    6.50
 -14 -16   0   85.69    5.10
 -14  16   0   80.49    4.90
 -14 -16   0   84.69    5.10
 -14 -16  -1    3.60    2.80
 -14 -16  -1   -0.60    3.80
  14  16  -1   -6.10    3.90
 -14 -16   1    3.60    3.80
  14  16   1    2.50    4.10
 -14 -16   1   -2.20    2.80
 -14  16  -1   -1.50    2.80
   0 -17   0    5.50    1.40
   0  17   0    9.10    1.80
   0  17   0    3.90    0.90
   0 -17   1    0.90    1.50
   0 -17  -1    2.10    1.20
   0  17  -1    0.00    1.70
   0  17   1   -0.60    0.70
   0 -17  -2 1793.52   35.60
   0  17   2 1783.32   35.20
   0  17  -2 1773.62   36.50
   0 -17   2 1714.63   36.20
   0 -17  -3    1.10    1.00
   0 -17   3   -3.20    2.10
   0  17  -3    0.30    2.30
   0  17  -4   50.49    4.00
   0 -17   4   46.30    3.30
   0 -17   5    0.80    2.70
   0  17  -5   -1.90    3.30
   1 -17   0 1457.85   29.70
  -1  17   0 1427.06   30.10
  -1 -17   0 1419.26   29.70
   1  17   0 1510.55   29.40
  -1  17   0 1484.65   29.30
   1  17   0 1431.96   30.30
  -1 -17  -1  629.34   13.20
   1  17  -1  618.44   13.90
   1 -17   1  625.44   13.50
  -1  17  -1  595.74   13.70
  -1 -17   1  615.44   13.50
   1 -17  -1  642.04   13.20
   1  17   1  628.54   12.80
   1  17  -2   20.90    2.50
  -1 -17  -2   23.20    1.60
   1 -17   2   20.00    2.30
  -1  17  -2   24.10    2.40
   1  17   2   19.50    1.30
  -1 -17   2   17.10    2.10
   1 -17  -2   21.20    1.50
   1  17  -3   14.60    2.80
   1 -17   3   13.60    2.30
  -1 -17  -3   14.80    1.50
   1 -17  -3   13.60    1.20
  -1 -17   3   16.80    2.40
  -1  17  -3   14.60    2.60
   1  17  -4  131.09    6.20
   1 -17   4  139.99    5.50
  -1  17  -4  136.99    5.90
  -1 -17   4  132.59    5.20
   1 -17   5  194.58    6.50
   1  17  -5  179.48    7.40
  -1  17  -5  173.98    7.20
  -1 -17   5  192.98    6.70
  -2  17   0    0.80    0.80
   2 -17   0    0.30    1.30
  -2  17   0    1.80    1.50
   2  17   0    0.90    1.80
  -2 -17   0    1.00    1.50
  -2 -17  -1 1003.70   20.40
   2  17  -1  985.90   21.20
   2 -17   1  968.70   20.50
  -2  17  -1  974.30   20.60
  -2 -17   1  975.90   20.60
   2  17   1  984.60   19.90
   2 -17  -1  975.80   20.20
   2 -17   2    9.60    2.00
  -2 -17  -2   10.60    1.50
   2  17  -2    9.20    2.30
  -2  17  -2   10.50    2.00
  -2 -17   2    7.30    1.90
   2 -17  -2    9.40    1.20
  -2 -17   2    6.80    1.40
   2  17   2    9.20    1.00
  -2 -17  -3  331.67    7.50
   2 -17   3  336.57    8.60
   2  17  -3  343.27    9.00
  -2 -17   3  328.77    8.60
  -2  17  -3  333.07    8.70
  -2 -17   3  341.67    8.10
   2 -17   4   17.50    2.80
   2  17  -4   16.00    3.50
  -2 -17   4   12.90    2.30
  -2  17  -4   13.50    3.10
  -2 -17   4   13.30    2.80
   2  17  -5  227.78    8.40
  -2  17  -5  213.48    7.80
  -2 -17   5  223.68    7.30
   3  17   0  695.43   15.50
  -3 -17   0  677.83   14.80
   3 -17   0  675.63   14.60
  -3 -17   0  701.33   13.90
  -3  17   0  690.43   14.70
   3 -17   1 1024.10   21.80
   3  17  -1 1088.79   22.60
  -3 -17  -1 1059.89   21.60
  -3 -17   1 1016.30   21.80
  -3  17  -1 1020.30   21.70
  -3 -17   1 1030.90   21.30
   3 -17  -1 1068.89   21.40
   3  17  -2   16.50    2.70
  -3 -17  -2   15.60    1.70
   3 -17   2   20.30    2.30
  -3 -17   2   16.00    2.30
  -3  17  -2   22.80    2.30
   3 -17  -2   20.80    1.30
  -3 -17   2   17.60    1.70
   3 -17   3   25.10    2.70
  -3 -17  -3   16.10    1.70
   3  17  -3   15.70    3.00
  -3 -17   3   26.70    2.60
  -3  17  -3   16.50    2.60
  -3 -17   3   14.00    2.00
   3  17  -4   72.29    5.50
  -3  17  -4   59.79    4.90
  -3 -17   4   69.09    4.00
  -3 -17   4   63.29    4.20
   3  17  -5  291.27    9.70
  -3  17  -5  292.77    9.20
  -3 -17   5  304.77    8.50
  -3 -17   5  308.37    8.60
   4 -17   0    1.20    1.40
   4  17   0    2.60    2.20
  -4 -17   0    3.20    1.70
  -4 -17   0    1.40    0.90
  -4  17   0    0.30    1.30
  -4 -17  -1  285.07    6.90
   4  17  -1  289.27    8.00
  -4  17   1  285.47    6.80
   4 -17   1  274.87    7.00
  -4  17  -1  295.67    6.90
  -4 -17   1  276.57    6.50
  -4 -17   1  274.67    7.10
  -4 -17  -2 1335.77   26.70
   4  17  -2 1325.37   27.90
   4 -17   2 1305.57   27.20
  -4 -17   2 1303.57   26.80
  -4 -17   2 1273.77   27.20
  -4  17  -2 1286.67   27.00
   4  17  -3   86.99    4.90
  -4 -17  -3   80.69    3.20
  -4  17  -3   88.39    4.20
  -4 -17   3   89.19    4.20
  -4 -17   3   87.39    3.80
   4  17  -4   53.39    4.50
  -4 -17  -4   49.90    2.80
  -4 -17   4   52.89    3.20
  -4 -17   4   45.80    3.50
  -4  17  -4   41.90    3.70
   4  17  -5   27.70    4.30
  -4 -17   5   21.20    3.10
  -4 -17   5   27.60    3.50
  -4  17  -5   22.90    3.90
  -5 -17   0 1103.29   22.50
  -5  17   0 1122.79   22.80
   5  17   0 1128.69   24.20
  -5 -17   0 1084.39   23.10
  -5  17   1  132.29    3.80
  -5 -17  -1  132.49    3.20
  -5 -17  -1  127.39    4.20
   5  17  -1  129.49    5.30
  -5 -17   1  126.99    4.50
  -5 -17   1  131.29    3.80
  -5  17  -1  134.69    3.90
   5  17  -2   -1.00    2.50
  -5 -17  -2   -1.40    1.60
  -5 -17   2    1.80    1.50
  -5 -17   2    3.60    2.00
  -5  17  -2    1.00    1.80
   5  17  -3   67.59    4.80
  -5 -17  -3   68.59    3.20
  -5  17  -3   64.99    4.00
  -5 -17   3   68.99    3.60
  -5 -17   3   55.89    4.00
   5  17  -4  148.29    6.80
  -5 -17  -4  143.39    4.50
  -5 -17   4  159.48    5.70
  -5  17  -4  148.89    5.90
  -5 -17   4  150.18    5.50
   5  17  -5   37.80    4.70
  -5 -17   5   34.50    3.80
  -5 -17   5   38.90    3.40
  -5  17  -5   34.60    4.10
  -6 -17   0    0.90    1.80
   6  17   0    1.40    2.60
  -6  17   0   -0.10    1.20
  -6 -17   0    1.60    1.20
  -6 -17  -1  507.25   10.60
  -6  17   1  496.15   10.40
   6  17  -1  517.95   12.60
  -6 -17  -1  486.25   11.30
  -6  17   1  517.15   10.80
  -6 -17   1  510.55   11.00
  -6 -17   1  487.05   11.50
  -6  17  -1  512.05   10.90
  -6 -17  -2   61.49    3.40
  -6 -17  -2   57.99    2.00
   6  17  -2   57.09    4.20
  -6  17   2   60.29    2.40
  -6  17  -2   61.09    3.20
  -6 -17   2   55.29    3.80
  -6 -17   2   59.19    3.20
   6  17  -3  182.78    7.00
  -6 -17  -3  165.78    5.20
  -6 -17   3  178.88    5.90
  -6 -17   3  181.18    5.50
  -6  17  -3  171.08    5.60
   6  17  -4   72.59    5.80
  -6 -17  -4   71.89    3.70
  -6 -17   4   60.09    4.50
  -6  17  -4   67.29    4.90
  -6 -17   4   63.39    4.30
   6  17  -5  173.78    8.10
  -6 -17   5  169.08    6.80
  -6  17  -5  162.38    7.00
  -6 -17   5  183.58    6.70
  -7 -17   0   73.59    3.80
   7  17   0   77.69    4.80
  -7 -17   0   78.99    3.10
  -7 -17  -1  885.01   19.00
  -7  17   1  872.81   18.20
   7  17  -1  908.41   20.30
  -7 -17  -1  881.01   18.40
  -7  17  -1  919.91   18.40
  -7 -17   1  919.21   18.80
  -7 -17   1  865.81   19.10
  -7 -17  -2    4.00    1.30
  -7 -17  -2    5.10    2.10
   7  17  -2    0.40    2.90
  -7  17  -2    2.00    1.90
  -7 -17   2    2.20    1.80
  -7 -17   2    1.80    2.30
   7  17  -3   59.19    4.50
  -7 -17  -3   56.09    3.70
  -7 -17   3   59.99    4.30
  -7 -17   3   68.09    3.90
  -7  17  -3   53.79    3.80
  -7 -17  -4    9.10    2.40
   7  17  -4   15.70    4.00
  -7  17  -4   16.40    3.10
  -7 -17   4   14.10    3.20
  -7 -17   4    6.30    2.60
   7  17  -5  217.78    9.00
  -7 -17   5  229.98    7.50
  -7  17  -5  213.18    7.80
  -7 -17   5  234.08    7.80
   8  17   0    0.80    2.90
  -8 -17   0   -2.60    2.10
  -8  17   0    1.30    1.40
  -8 -17   0   -0.90    1.50
  -8  17   1  535.65   11.40
   8  17  -1  526.05   13.40
  -8 -17  -1  534.35   12.20
  -8 -17  -1  537.55   11.60
  -8 -17   1  523.65   12.40
  -8 -17   1  559.34   12.00
  -8 -17  -2  528.05   12.20
   8  17  -2  523.45   13.50
  -8 -17  -2  532.95   11.40
  -8 -17   2  545.25   12.70
  -8 -17   2  542.75   12.10
  -8 -17  -3  185.68    5.90
   8  17  -3  191.98    7.40
  -8  17  -3  187.48    5.70
  -8 -17   3  197.68    6.20
  -8 -17   3  191.28    6.50
  -8 -17  -4   37.40    3.10
   8  17  -4   30.70    4.50
  -8 -17   4   35.70    3.30
  -8 -17   4   41.50    3.90
  -8  17  -4   39.40    3.70
   9  17   0  398.16   10.80
  -9 -17   0  396.96    9.00
  -9  17   0  377.06    8.70
  -9 -17   0  380.36    9.70
  -9  17   1   -0.40    1.40
  -9 -17  -1   -1.40    2.30
  -9 -17  -1   -0.20    1.70
   9  17  -1   -2.30    3.30
  -9 -17   1    0.30    2.60
  -9  17  -1    2.70    1.80
  -9 -17   1   -0.10    1.80
   9  17  -2   20.90    3.90
  -9 -17  -2   22.90    2.00
  -9 -17  -2   25.50    2.80
  -9 -17   2   27.30    2.60
  -9 -17   2   19.70    3.00
  -9  17  -2   25.60    2.60
   9  17  -3   83.99    5.90
  -9 -17  -3   84.79    4.70
  -9 -17   3   95.59    5.50
  -9 -17   3   94.09    4.70
   9  17  -4  101.09    6.80
  -9 -17  -4   97.59    5.00
  -9 -17   4   94.59    5.80
  -9  17  -4   87.09    5.30
  -9 -17   4   94.79    5.10
 -10 -17   0   -0.20    2.50
  10  17   0    4.80    3.30
 -10 -17   0    2.50    1.90
 -10  17   0    1.70    1.80
 -10  17   1  182.88    5.00
  10  17  -1  172.68    7.20
 -10 -17  -1  180.98    6.40
 -10 -17  -1  186.78    5.30
 -10  17  -1  189.18    5.50
 -10 -17   1  183.98    5.60
 -10 -17   1  186.38    6.40
  10  17  -2   73.29    6.10
 -10 -17  -2   76.39    4.80
 -10 -17  -2   74.39    3.60
 -10 -17   2   79.09    5.00
 -10  17  -2   75.79    4.20
 -10 -17   2   83.19    4.40
 -10 -17  -3   31.80    3.30
  10  17  -3   35.90    4.50
 -10  17  -3   31.50    3.20
 -10 -17   3   40.40    3.30
 -10 -17   3   38.80    3.90
 -10 -17  -4   66.99    5.00
  10  17  -4   62.79    5.50
 -10 -17   4   68.69    5.00
 -10 -17   4   66.79    4.70
 -10  17  -4   56.39    4.10
 -11 -17   0    1.40    2.80
  11  17   0    0.40    3.50
 -11 -17   0    4.20    2.20
 -11  17   0    7.00    2.10
  11  17  -1  441.56   12.70
 -11 -17  -1  474.25   11.00
 -11 -17  -1  478.85   11.70
 -11 -17   1  476.55   11.30
 -11 -17   1  497.75   12.00
 -11  17  -1  483.15   11.10
 -11 -17  -2    2.40    2.00
  11  17  -2    0.20    3.80
 -11 -17  -2    1.50    3.00
 -11  17  -2   -1.80    2.40
 -11 -17   2    3.70    3.10
 -11 -17   2    3.90    2.50
 -11 -17  -3   62.39    4.10
  11  17  -3   65.49    5.30
 -11  17  -3   60.69    4.00
 -11 -17   3   57.09    3.90
 -11 -17   3   69.49    4.70
  12  17   0    1.10    3.70
 -12  17   0   -2.60    2.10
 -12 -17   0    4.30    3.20
 -12 -17   0   -1.80    2.40
 -12 -17  -1  430.76   10.10
  12  17  -1  415.66   12.00
 -12 -17  -1  423.66   10.90
 -12 -17   1  411.96   10.40
 -12 -17   1  420.86   11.00
 -12  17  -1  414.66   10.20
 -12 -17  -2   96.79    5.50
  12  17  -2   92.59    6.70
 -12 -17  -2   95.99    4.40
 -12  17  -2   88.09    4.90
 -12 -17   2   91.69    5.00
 -12 -17   2  107.79    5.90
  13  17   0   34.80    4.80
 -13 -17   0   38.20    4.00
 -13 -17   0   33.60    3.30
 -13  17   0   31.70    3.00
 -13 -17  -1   30.10    3.00
  13  17  -1   30.70    4.70
 -13 -17  -1   26.20    3.90
 -13  17  -1   22.60    3.00
  13  17   1   28.40    4.70
 -13 -17   1   33.60    4.10
 -13 -17   1   27.50    3.10
  13  17  -2   46.30    5.00
 -13 -17  -2   46.30    3.30
 -13 -17  -2   50.89    4.30
 -13  17  -2   45.80    3.70
 -13 -17   2   50.19    4.50
 -13 -17   2   46.10    3.80
   0 -18   0 2179.88   45.10
   0  18   0 2209.18   45.60
   0  18   0 2314.67   44.70
   0  18   1    0.10    0.70
   0  18  -1   -1.60    1.80
   0 -18  -1    1.20    1.30
   0 -18   1    1.90    1.70
   0 -18   2   11.20    2.10
   0 -18  -2    8.10    1.40
   0  18   2    8.20    0.80
   0  18  -2   11.60    2.30
   0  18  -3    4.30    2.50
   0 -18   3   -0.90    2.10
   0 -18  -3    2.20    1.10
   0 -18   4  630.44   14.40
   0  18  -4  616.84   14.90
   0  18  -5    2.20    3.70
   0 -18   5    0.40    2.90
   1  18   0   11.90    2.00
  -1  18   1  277.07    5.70
   1 -18   1  262.77    6.70
  -1 -18  -1  266.37    6.40
   1  18  -1  270.17    7.20
   1  18   1  268.67    5.90
  -1 -18   1  265.77    6.80
  -1  18  -1  262.37    6.90
   1 -18  -1  281.37    6.40
   1 -18   2 1652.13   35.40
  -1 -18  -2 1731.23   34.90
   1  18  -2 1748.33   35.90
  -1  18  -2 1752.92   35.70
  -1 -18   2 1701.83   35.50
   1 -18  -2 1767.02   34.80
   1  18   2 1722.83   34.50
   1 -18   3  371.46    9.40
   1  18  -3  389.56   10.00
  -1 -18  -3  386.56    8.40
  -1  18  -3  380.56    9.80
  -1 -18   3  378.96    9.40
   1  18  -4    8.50    3.30
   1 -18   4    1.40    2.50
  -1 -18   4    5.10    2.70
  -1  18  -4    3.30    3.10
   1  18  -5   20.90    4.10
   1 -18   5   32.30    3.50
  -1  18  -5   29.00    4.30
  -1 -18   5   32.20    3.60
  -2  18   0   41.20    1.80
   2  18   0   46.20    3.20
  -2  18   0   41.20    2.80
  -2 -18   0   38.90    2.40
   2 -18   0   39.30    2.60
  -2 -18  -1  389.46    8.80
   2 -18   1  372.56    9.00
   2  18  -1  384.06    9.60
  -2 -18   1  385.46    9.10
  -2  18  -1  392.26    9.10
   2  18   1  388.76    8.40
   2 -18  -1  392.36    8.60
   2  18  -2   11.30    2.50
   2 -18   2   10.70    2.10
  -2 -18  -2   10.50    1.60
   2  18   2   14.00    1.80
   2 -18  -2   12.60    1.30
  -2  18  -2    9.20    2.20
  -2 -18   2    8.40    2.10
   2  18  -3 1336.87   28.30
   2 -18   3 1295.37   27.80
  -2 -18  -3 1373.76   27.00
  -2 -18   3 1293.57   27.30
  -2  18  -3 1353.46   28.00
  -2 -18   3 1290.27   27.80
   2  18  -4   23.10    3.80
   2 -18   4   21.80    3.00
  -2  18  -4   17.60    3.40
  -2 -18   4   21.50    3.00
   2  18  -5   78.39    6.20
  -2  18  -5   89.29    6.10
  -2 -18   5   77.79    5.30
   3  18   0    1.70    2.10
  -3 -18   0   -0.80    1.60
   3 -18   0   -1.20    1.30
  -3  18   0    2.80    1.50
   3 -18   1  130.59    4.40
  -3 -18  -1  134.19    4.20
   3  18  -1  135.69    5.20
  -3 -18   1  135.79    3.60
   3 -18  -1  133.49    3.80
  -3 -18   1  134.09    4.60
  -3  18  -1  137.19    4.30
   3  18  -2  867.11   19.10
   3 -18   2  835.92   18.40
  -3 -18  -2  883.71   17.90
  -3  18  -2  833.12   18.30
  -3 -18   2  863.11   18.50
  -3 -18   2  850.51   17.90
   3 -18  -2  868.91   17.60
   3  18  -3  686.93   16.00
   3 -18   3  684.03   15.30
  -3 -18  -3  690.13   14.50
  -3  18  -3  682.13   15.40
  -3 -18   3  681.43   15.30
  -3 -18   3  680.33   14.90
   3  18  -4   17.60    3.80
  -3  18  -4   14.50    3.40
  -3 -18   4   13.90    2.40
  -3 -18   4   13.70    3.00
   3  18  -5   54.09    5.00
  -3 -18   5   58.49    4.10
  -3  18  -5   45.70    4.50
   4  18   0 1575.64   32.60
   4 -18   0 1551.34   31.50
  -4 -18   0 1529.85   31.70
  -4  18   0 1545.65   31.50
  -4 -18   0 1517.85   30.90
   4 -18   1   45.20    3.00
  -4  18   1   44.30    2.50
  -4 -18  -1   42.10    2.70
   4  18  -1   45.80    3.50
  -4  18  -1   41.10    2.70
  -4 -18   1   42.20    2.70
   4 -18  -1   42.90    2.30
  -4 -18   1   38.20    2.20
   4  18  -2    3.40    2.60
  -4 -18  -2    0.60    1.60
   4 -18   2    2.30    2.00
  -4 -18   2    3.30    2.10
  -4 -18   2   -1.00    1.50
  -4  18  -2    0.80    2.00
  -4 -18  -3    1.10    1.60
   4  18  -3    8.40    3.10
  -4  18  -3    3.50    2.40
  -4 -18   3    4.70    2.40
  -4 -18   3    4.50    1.80
   4  18  -4  423.76   11.90
  -4 -18  -4  447.46   11.00
  -4  18  -4  415.26   11.00
  -4 -18   4  438.86   10.60
  -4 -18   4  442.86   11.00
   4  18  -5   20.60    4.40
  -4 -18   5   37.20    3.40
  -4 -18   5   33.80    3.70
  -4  18  -5   36.20    4.30
  -5  18   0    0.50    1.40
  -5 -18   0    0.40    1.00
   5  18   0    4.50    2.50
  -5 -18   0    1.70    1.90
   5  18  -1  275.07    8.10
  -5  18   1  275.17    6.40
  -5 -18  -1  263.77    5.60
  -5 -18  -1  255.37    6.70
  -5 -18   1  252.57    6.20
  -5  18  -1  267.87    6.50
  -5 -18   1  247.38    6.90
  -5 -18  -2 1559.94   32.70
   5  18  -2 1602.84   34.10
  -5 -18   2 1585.04   33.20
  -5 -18   2 1629.34   32.80
  -5  18  -2 1643.64   32.90
  -5 -18  -3   55.49    3.20
   5  18  -3   66.99    4.60
  -5 -18   3   61.29    3.50
  -5  18  -3   57.09    4.00
  -5 -18   3   62.49    3.80
  -5 -18  -4    0.90    1.80
   5  18  -4    3.70    3.80
  -5 -18   4    5.80    2.30
  -5  18  -4    1.90    3.00
  -5 -18   4    4.10    2.70
   5  18  -5    7.50    4.20
  -5 -18   5    4.50    3.10
  -5  18  -5    4.70    3.50
  -5 -18   5    3.20    2.70
  -6 -18   0  229.18    5.40
  -6  18   0  228.58    5.50
   6  18   0  226.08    7.30
  -6 -18   0  222.58    6.20
  -6 -18  -1  170.98    4.20
  -6 -18  -1  168.08    5.20
   6  18  -1  179.68    6.60
  -6  18   1  187.88    4.60
  -6 -18   1  166.98    5.40
  -6  18  -1  183.88    4.80
  -6 -18   1  171.08    4.80
  -6 -18  -2   69.99    3.40
   6  18  -2   62.79    5.10
  -6 -18   2   64.89    3.30
  -6 -18   2   69.99    4.10
  -6  18  -2   68.19    3.40
  -6 -18  -3  714.33   15.40
   6  18  -3  707.23   17.00
  -6 -18   3  711.93   16.10
  -6 -18   3  722.03   15.70
  -6  18  -3  709.93   15.70
  -6 -18  -4  103.59    4.20
   6  18  -4  107.79    6.50
  -6  18  -4   93.79    5.40
  -6 -18   4   96.69    4.90
  -6 -18   4  106.99    5.50
   6  18  -5   68.09    5.70
  -6 -18   5   67.99    4.60
  -6 -18   5   66.29    4.90
  -6  18  -5   68.89    5.70
   7  18   0    1.90    2.80
  -7 -18   0   -0.50    1.40
  -7 -18   0   -2.40    2.20
  -7 -18  -1   59.39    2.50
  -7  18   1   60.79    2.30
   7  18  -1   74.89    5.00
  -7 -18  -1   60.79    3.80
  -7 -18   1   62.99    4.00
  -7 -18   1   62.19    3.10
  -7  18  -1   61.59    3.10
   7  18  -2  151.38    7.00
  -7 -18  -2  162.48    4.00
  -7 -18  -2  153.68    5.10
  -7  18  -2  161.28    4.90
  -7 -18   2  165.38    5.70
  -7 -18   2  169.08    5.10
   7  18  -3  512.75   13.70
  -7 -18  -3  529.45   12.10
  -7 -18   3  556.04   12.80
  -7  18  -3  528.35   12.30
  -7 -18   3  543.55   12.30
   7  18  -4   29.80    4.50
  -7 -18  -4   27.80    2.70
  -7 -18   4   29.80    3.10
  -7  18  -4   29.80    3.50
  -7 -18   4   36.00    3.70
  -8  18   0  514.85   11.20
  -8 -18   0  507.55   12.00
  -8 -18   0  522.15   11.40
   8  18   0  527.05   13.20
  -8  18   1   76.89    2.80
   8  18  -1   76.19    5.40
  -8 -18  -1   79.89    4.30
  -8 -18  -1   79.29    3.10
  -8 -18   1   81.09    4.40
  -8 -18   1   76.79    3.50
   8  18  -2    2.00    3.50
  -8 -18  -2    3.70    2.30
  -8 -18  -2    3.20    1.40
  -8 -18   2    2.90    2.60
  -8 -18   2   -0.50    2.00
   8  18  -3    4.80    3.70
  -8 -18  -3    3.20    2.50
  -8 -18   3    7.40    2.40
  -8  18  -3    5.60    2.50
  -8 -18   3    6.20    2.90
   8  18  -4  120.69    7.40
  -8 -18  -4  127.09    5.10
  -8  18  -4  120.19    5.70
  -8 -18   4  125.89    5.90
  -8 -18   4  125.09    5.60
  -9 -18   0    4.20    1.80
  -9 -18   0    3.00    2.60
   9  18   0   -0.20    3.20
  -9  18   0    3.40    1.60
  -9 -18  -1  107.59    3.80
  -9 -18  -1   99.79    4.90
   9  18  -1  104.19    6.10
  -9 -18   1  113.89    4.30
  -9 -18   1  118.89    5.30
  -9  18  -1  111.89    4.10
  -9 -18  -2  914.71   19.30
   9  18  -2  848.82   20.50
  -9 -18  -2  869.41   18.40
  -9 -18   2  883.41   19.10
  -9 -18   2  905.41   19.60
   9  18  -3    3.00    3.90
  -9 -18  -3    3.80    2.50
  -9 -18   3   -0.90    2.40
  -9 -18   3    1.70    3.00
  -9 -18  -4    5.40    2.80
   9  18  -4    6.50    4.20
  -9 -18   4    9.80    2.90
  -9 -18   4    9.90    3.40
  10  18   0  307.57    9.70
 -10 -18   0  301.47    7.60
 -10  18   0  300.27    7.40
 -10 -18   0  314.57    8.50
 -10 -18  -1   31.90    3.30
  10  18  -1   30.50    4.50
 -10 -18  -1   29.40    2.40
 -10  18  -1   32.20    2.60
 -10 -18   1   27.40    3.30
 -10 -18   1   34.00    2.70
 -10 -18  -2   83.29    5.10
  10  18  -2   77.49    5.60
 -10 -18  -2   79.39    3.60
 -10  18  -2   87.19    4.50
 -10 -18   2   84.49    5.20
 -10 -18   2   87.89    4.50
 -10 -18  -3  199.18    6.80
  10  18  -3  185.78    8.10
 -10 -18   3  213.38    7.70
 -10 -18   3  209.28    6.90
 -10  18  -3  218.48    6.90
 -11 -18   0   -1.40    2.10
  11  18   0    4.90    3.70
 -11 -18   0   -1.80    2.90
 -11  18   0   -1.50    2.00
 -11 -18  -1   21.60    2.50
 -11 -18  -1   19.20    3.20
  11  18  -1   19.90    4.40
 -11  18  -1   16.10    2.50
 -11 -18   1   22.50    3.50
 -11 -18   1   17.70    2.70
 -11 -18  -2   -1.50    1.90
 -11 -18  -2    1.50    3.00
  11  18  -2   -7.20    4.00
 -11 -18   2    5.70    3.30
 -11  18  -2    0.80    2.50
 -11 -18   2   -1.40    2.50
 -11 -18  -3  255.37    7.70
  11  18  -3  226.48    9.00
 -11 -18   3  256.77    7.70
 -11  18  -3  261.67    7.90
 -11 -18   3  260.67    8.80
 -12 -18   0   56.79    3.40
 -12  18   0   59.69    3.90
 -12 -18   0   59.69    4.30
  12  18   0   63.09    5.40
 -12 -18  -1   63.89    4.00
  12  18  -1   68.59    5.60
 -12 -18  -1   77.49    5.40
 -12  18  -1   63.99    4.30
  12  18   1   65.29    5.30
 -12 -18   1   67.69    4.50
 -12 -18   1   62.09    4.40
 -12 -18  -2   -2.70    2.20
  12  18  -2    3.50    4.20
 -12 -18  -2   -5.00    3.10
 -12  18  -2    0.90    2.70
 -12 -18   2   -0.80    2.70
 -12 -18   2    5.50    3.50
 -13 -18   0    3.90    2.60
 -13 -18   0    3.50    3.50
  13  18   0    5.50    4.10
 -13 -18  -1   14.10    2.70
 -13 -18  -1   14.70    3.90
  13  18  -1   15.20    4.50
 -13 -18   1   15.10    3.00
 -13 -18   1   18.40    3.90
  13  18   1   11.40    4.50
 -13  18  -1   12.10    2.80
   0  19   1   -1.90    0.80
   0 -19   1   -0.20    1.70
   0  19  -1    2.40    1.90
   0 -19  -1    0.20    1.40
   0 -19  -2  797.62   16.30
   0  19  -2  766.72   17.30
   0  19  -3    1.70    2.70
   0 -19  -3    1.00    1.20
   0 -19   3    0.70    2.30
   0 -19   4   51.99    3.70
   0  19  -4   61.19    4.60
   0  19  -5    1.60    3.90
   0 -19   5   -2.90    2.90
  -1  19   0 1400.86   29.30
  -1  19   0 1463.65   28.40
   1  19   0 1410.06   29.50
   1 -19   0 1390.46   28.90
  -1 -19   0 1378.86   28.90
   1  19  -1  155.08    5.30
  -1 -19  -1  159.78    4.50
  -1  19   1  164.58    3.60
   1 -19   1  145.79    4.80
   1  19   1  160.18    3.80
  -1  19  -1  158.08    5.10
   1 -19  -1  160.88    4.30
  -1 -19   1  151.28    4.90
   1  19  -2  343.37    9.10
  -1 -19  -2  351.66    7.90
   1 -19   2  334.67    8.50
  -1 -19   2  345.67    8.60
   1 -19  -2  354.36    7.80
   1  19   2  349.37    7.60
  -1  19  -2  347.17    8.80
  -1 -19  -3  209.28    5.00
   1  19  -3  191.58    6.90
   1 -19   3  193.28    6.10
  -1  19  -3  199.48    6.60
  -1 -19   3  191.88    6.30
   1  19  -4  671.13   16.00
   1 -19   4  667.93   15.30
  -1 -19   4  666.53   15.30
  -1  19  -4  653.23   15.70
   1  19  -5   26.90    4.40
   1 -19   5   20.10    3.40
  -1 -19   5   20.20    3.30
  -1  19  -5   27.20    4.30
  -2  19   0    0.60    1.00
  -2 -19   0    0.20    1.60
  -2  19   0    1.00    1.70
   2 -19   0    0.00    1.40
   2  19   0    2.40    2.00
   2 -19   1  257.87    6.80
  -2 -19  -1  264.27    6.60
   2  19  -1  273.77    7.60
  -2 -19   1  260.17    6.90
  -2  19  -1  266.37    6.90
   2 -19  -1  278.97    6.40
   2  19  -2  100.69    4.70
  -2 -19  -2   97.29    3.40
   2 -19   2   89.89    4.00
  -2 -19   2   96.69    4.10
   2 -19  -2   92.29    2.90
  -2  19  -2   89.29    4.20
   2 -19   3    5.90    2.40
  -2 -19  -3    4.10    1.50
   2  19  -3    4.30    2.90
  -2  19  -3   -0.40    2.60
  -2 -19   3    0.30    2.30
   2  19  -4    1.70    3.50
   2 -19   4    0.30    2.60
  -2  19  -4    1.30    3.10
  -2 -19   4    2.20    2.70
   2  19  -5    5.70    4.10
  -2  19  -5    5.90    3.80
  -2 -19   5    3.40    3.10
  -3  19   0  523.05   11.40
   3  19   0  523.15   12.20
   3 -19   0  489.75   11.20
  -3 -19   0  497.85   11.40
   3  19  -1  137.49    5.30
  -3 -19  -1  133.89    4.10
  -3  19   1  141.29    4.30
   3 -19   1  129.29    4.30
  -3  19  -1  128.09    4.30
   3 -19  -1  133.19    3.80
  -3 -19   1  127.49    3.50
  -3 -19   1  124.19    4.50
   3  19  -2  219.08    7.10
  -3 -19  -2  220.18    5.70
   3 -19   2  219.58    6.30
  -3 -19   2  223.18    5.60
  -3  19  -2  224.88    6.20
   3 -19  -2  225.78    5.20
  -3 -19   2  207.38    6.40
   3  19  -3  229.28    7.50
  -3 -19  -3  238.78    5.80
   3 -19   3  215.68    6.70
  -3 -19   3  223.58    6.20
  -3 -19   3  221.28    6.80
  -3  19  -3  229.38    6.90
   3  19  -4  183.58    7.40
  -3 -19   4  173.68    6.30
  -3 -19   4  181.68    5.90
  -3  19  -4  174.28    6.70
   3  19  -5   62.69    5.40
  -3  19  -5   65.69    5.00
  -3 -19   5   58.99    4.30
   4 -19   0    3.50    1.50
  -4 -19   0    3.30    0.90
   4  19   0    0.50    2.40
  -4  19   0    1.80    1.60
  -4 -19   0    2.90    1.90
  -4 -19  -1   12.40    2.00
  -4  19   1   15.00    1.80
   4  19  -1   13.50    2.90
   4 -19   1   16.70    2.00
  -4 -19   1   15.30    1.40
   4 -19  -1   16.20    1.70
  -4 -19   1   13.00    2.20
  -4  19  -1   14.00    2.00
   4 -19   2  550.24   12.70
   4  19  -2  542.05   13.50
  -4 -19  -2  557.84   12.20
  -4 -19   2  561.34   12.10
  -4 -19   2  549.95   12.70
  -4  19  -2  566.44   12.50
  -4 -19  -3   -0.10    1.60
   4  19  -3    0.90    3.10
  -4 -19   3   -1.80    1.80
  -4 -19   3    1.40    2.30
  -4  19  -3    0.30    2.40
   4  19  -4   36.20    4.50
  -4 -19   4   30.00    3.50
  -4 -19   4   36.90    3.00
  -4  19  -4   32.10    3.70
   4  19  -5   -3.60    4.30
  -4 -19   5   -1.20    3.20
  -4 -19   5    1.30    2.60
  -4  19  -5    3.20    3.80
  -5  19   0 1895.31   38.00
  -5 -19   0 1842.72   37.50
  -5 -19   0 1827.92   38.30
   5  19   0 1926.61   39.30
  -5  19   1  117.39    3.70
  -5 -19  -1  111.29    4.10
   5  19  -1  110.39    5.40
  -5  19  -1  120.89    3.90
  -5 -19   1  108.79    4.50
  -5 -19   1  111.99    3.50
  -5 -19  -2  212.48    5.90
   5  19  -2  223.58    7.60
  -5  19  -2  217.58    6.20
  -5 -19   2  224.28    5.80
  -5 -19   2  229.18    6.50
  -5 -19  -3  122.29    4.30
   5  19  -3  110.69    6.10
  -5  19  -3  125.79    5.00
  -5 -19   3  127.99    4.60
  -5 -19   3  128.59    5.20
  -5 -19  -4  887.61   19.10
   5  19  -4  896.11   21.00
  -5  19  -4  884.41   19.90
  -5 -19   4  905.61   20.00
  -5 -19   4  916.41   19.60
   5  19  -5    5.50    4.60
  -5  19  -5    1.30    3.60
  -5 -19   5    1.40    2.70
  -5 -19   5   -2.50    3.20
  -6  19   0    1.10    1.40
   6  19   0    3.60    2.80
  -6 -19   0    0.40    2.10
  -6 -19   0    2.30    1.20
  -6 -19  -1  112.69    4.40
  -6 -19  -1  112.59    3.00
   6  19  -1  118.29    5.70
  -6 -19   1  114.29    3.70
  -6  19  -1  110.89    3.80
  -6 -19   1  105.99    4.60
   6  19  -2  564.54   14.30
  -6 -19  -2  572.54   12.80
  -6  19  -2  574.34   12.80
  -6 -19   2  570.84   13.30
  -6 -19   2  594.44   12.70
   6  19  -3   -1.80    3.40
  -6 -19  -3    2.40    2.00
  -6 -19   3    6.00    2.80
  -6  19  -3   -0.40    2.50
  -6 -19   3    2.20    2.00
   6  19  -4    4.00    4.00
  -6 -19  -4    1.50    2.10
  -6 -19   4    4.00    2.50
  -6 -19   4    0.90    3.10
  -6  19  -4    3.60    3.10
   7  19   0   35.50    3.80
  -7 -19   0   36.60    2.40
  -7 -19   0   35.00    2.90
   7  19  -1   75.59    5.40
  -7 -19  -1   66.49    3.80
  -7 -19  -1   75.89    2.70
  -7 -19   1   72.59    4.40
  -7 -19   1   82.29    3.40
   7  19  -2   73.09    5.10
  -7 -19  -2   64.89    3.90
  -7 -19   2   73.99    4.60
  -7 -19   2   72.69    3.70
  -7  19  -2   73.59    3.60
  -7 -19  -3  175.68    5.60
   7  19  -3  178.58    7.60
  -7  19  -3  180.68    5.90
  -7 -19   3  185.08    6.40
  -7 -19   3  184.98    5.80
   7  19  -4    4.00    4.20
  -7 -19  -4   -0.20    2.20
  -7 -19   4    1.50    3.20
  -7 -19   4    3.20    2.50
  -7  19  -4    2.80    3.10
  -8 -19   0    5.80    2.50
   8  19   0   -1.80    3.00
  -8  19   0    0.70    1.40
  -8 -19   0    2.40    1.60
   8  19  -1   18.40    3.90
  -8 -19  -1   14.40    2.60
  -8 -19  -1   12.80    1.60
  -8 -19   1    9.10    2.70
  -8 -19   1   11.20    1.90
  -8 -19  -2  183.78    5.90
   8  19  -2  176.98    7.80
  -8 -19   2  187.98    6.50
  -8 -19   2  179.48    5.60
  -8 -19  -3    4.80    2.50
   8  19  -3    3.50    3.90
  -8 -19   3    2.10    2.30
  -8 -19   3    4.10    3.10
  -8  19  -3    5.60    2.50
   8  19  -4    3.70    4.30
  -8 -19  -4    7.60    2.70
  -8  19  -4    5.80    3.20
  -8 -19   4    3.90    3.30
  -8 -19   4    5.50    2.70
  -9  19   0 1484.55   31.30
  -9 -19   0 1553.44   32.20
  -9 -19   0 1558.84   31.50
   9  19   0 1564.54   33.40
  -9 -19  -1   56.49    3.10
   9  19  -1   59.79    5.00
  -9 -19  -1   51.19    3.50
  -9 -19   1   53.19    3.50
  -9  19  -1   60.89    3.50
  -9 -19   1   64.99    3.90
   9  19  -2   74.59    5.50
  -9 -19  -2   82.09    4.60
  -9 -19   2   79.79    4.10
  -9 -19   2   76.69    5.10
  -9 -19  -3   61.79    3.70
   9  19  -3   49.40    5.20
  -9 -19   3   52.99    3.50
  -9 -19   3   48.90    4.10
   9  19  -4  578.14   15.90
  -9 -19  -4  618.04   14.00
  -9 -19   4  625.94   14.90
  -9 -19   4  593.94   14.30
 -10  19   0    1.60    1.80
  10  19   0    3.70    3.60
 -10 -19   0    7.10    2.00
 -10 -19   0    4.30    2.90
 -10 -19  -1   15.90    2.10
  10  19  -1   19.10    4.20
 -10 -19  -1   15.80    3.00
 -10  19  -1   17.60    2.40
 -10 -19   1   14.50    2.40
 -10 -19   1   19.70    3.20
  10  19  -2  638.94   17.20
 -10 -19  -2  699.13   15.80
 -10 -19   2  716.43   16.40
 -10  19  -2  721.53   15.50
 -10 -19   2  710.83   15.70
 -10 -19  -3    0.40    2.80
  10  19  -3    5.20    4.40
 -10  19  -3    2.60    2.80
 -10 -19   3    0.70    2.60
 -10 -19   3    7.50    3.40
 -11 -19   0   25.80    2.60
  11  19   0   21.00    4.30
 -11 -19   0   19.20    3.50
  11  19  -1   37.20    4.70
 -11 -19  -1   32.80    3.60
 -11 -19  -1   29.10    2.60
 -11 -19   1   36.90    3.70
  11  19   1   40.60    4.70
 -11  19  -1   36.20    2.90
 -11 -19   1   38.30    3.10
  11  19  -2   13.10    4.60
 -11 -19  -2   16.50    3.40
 -11 -19   2   12.40    2.80
 -11  19  -2   10.60    2.80
 -11 -19   2    8.20    3.50
  11  19  -3  101.59    7.40
 -11 -19  -3  105.39    5.80
 -11 -19   3   99.09    6.70
 -11  19  -3   98.59    5.40
 -11 -19   3   95.79    5.40
 -12 -19   0    1.90    3.30
  12  19   0    4.20    3.90
 -12 -19   0    0.10    2.30
 -12 -19  -1    4.20    2.40
 -12 -19  -1    1.60    3.30
  12  19  -1   -2.10    4.40
 -12  19  -1    7.20    2.60
 -12 -19   1    1.80    2.50
 -12 -19   1    9.00    3.70
  12  19   1   -0.40    3.90
  12  19  -2   12.60    4.60
 -12 -19  -2   16.30    3.60
 -12 -19   2   16.40    3.00
 -12  19  -2   11.00    2.90
 -12 -19   2   11.80    3.90
 -13 -19   0  753.92   17.00
  13  19   0  764.42   18.90
 -13 -19   0  784.62   17.90
   0  20   0 2193.08   44.90
   0 -20   0 2187.98   44.40
   0 -20  -1    1.20    1.50
   0 -20   1    4.00    1.80
   0  20   1   -1.30    0.80
   0  20  -1   -1.70    2.00
   0 -20   2  273.47    7.40
   0  20  -2  267.27    7.60
   0 -20  -2  277.27    6.50
   0  20  -3   -1.00    2.80
   0 -20   3   -0.80    2.40
   0  20  -4 1265.97   27.40
   0 -20   4 1243.68   26.80
   0  20  -5    5.70    4.10
   0 -20   5    1.40    3.10
  -1 -20   0    9.20    1.90
   1 -20   1    0.10    1.80
  -1  20   1    0.20    0.80
  -1 -20  -1    1.10    1.50
   1  20  -1   -0.10    2.20
   1  20   1   -1.50    0.90
  -1 -20   1    1.00    1.80
   1 -20  -1   -1.70    1.40
  -1  20  -1    0.70    2.00
   1 -20   2  745.03   16.40
  -1 -20  -2  763.32   15.80
   1  20  -2  732.03   16.90
  -1  20  -2  756.02   16.70
  -1 -20   2  752.42   16.40
   1 -20  -2  742.73   15.60
   1  20  -3    3.90    3.00
  -1 -20  -3    3.50    1.50
   1 -20   3    0.80    2.30
  -1 -20   3   -1.20    2.40
  -1  20  -3    3.80    2.80
   1  20  -4  166.88    7.40
   1 -20   4  175.38    6.30
  -1 -20   4  176.78    6.20
  -1  20  -4  164.28    6.80
   1 -20   5   -0.70    3.20
   1  20  -5   -0.80    4.10
  -1  20  -5    1.70    3.90
  -1 -20   5    0.50    3.10
  -2 -20   0  144.79    4.60
  -2  20   0  157.48    4.80
   2  20   0  145.19    5.30
  -2  20   0  145.69    3.80
   2 -20   0  141.49    4.50
   2 -20   1   55.19    3.20
  -2 -20  -1   56.99    3.10
   2  20  -1   54.19    4.00
  -2 -20   1   52.89    3.60
   2 -20  -1   56.79    2.70
  -2  20  -1   57.39    3.40
   2  20  -2    5.20    2.60
   2 -20   2    4.70    2.20
  -2 -20  -2    5.60    1.70
   2 -20  -2    2.60    1.30
  -2 -20   2    1.80    2.10
  -2  20  -2    4.00    2.30
  -2 -20  -3    1.10    1.50
   2 -20   3   -2.30    2.30
   2  20  -3    1.60    3.00
  -2  20  -3   -0.20    2.60
  -2 -20   3    0.70    2.30
   2 -20   4   26.00    3.40
   2  20  -4   33.80    4.30
  -2  20  -4   30.40    3.80
  -2 -20   4   32.30    3.40
   2  20  -5    6.10    4.20
  -2 -20   5    9.00    3.40
  -2  20  -5   14.30    4.10
  -3  20   0    1.50    1.30
   3  20   0   -0.70    2.20
   3 -20   0    0.10    1.50
  -3 -20   0    0.40    1.80
  -3  20   0    2.00    1.70
   3  20  -1    1.00    2.60
  -3 -20  -1    0.80    1.80
   3 -20   1   -0.50    1.80
  -3  20   1    0.70    1.70
  -3  20  -1    2.30    1.90
   3 -20  -1    1.50    1.40
  -3 -20   1   -0.20    1.90
  -3 -20  -2  247.68    6.30
   3 -20   2  237.38    6.90
   3  20  -2  247.48    7.80
   3 -20  -2  243.28    5.80
  -3 -20   2  249.38    7.00
  -3 -20   2  253.07    6.10
  -3  20  -2  257.87    6.90
   3  20  -3   14.40    3.50
   3 -20   3    1.30    2.50
  -3 -20  -3    0.30    1.60
  -3  20  -3   -1.30    2.70
  -3 -20   3   -2.40    2.30
  -3 -20   3    1.50    1.80
   3  20  -4   98.09    6.50
  -3  20  -4   96.19    5.70
  -3 -20   4  105.99    5.30
   3  20  -5    3.00    4.40
  -3 -20   5   -4.10    3.20
  -3  20  -5    7.20    4.00
  -4  20   0 1405.56   28.90
   4  20   0 1416.86   30.00
   4 -20   0 1395.46   28.90
  -4 -20   0 1428.16   28.10
  -4 -20   0 1386.76   29.20
   4  20  -1    6.20    2.70
  -4 -20  -1    3.90    1.90
   4 -20   1    5.60    1.90
  -4  20   1    7.10    1.70
  -4 -20   1    4.70    1.20
  -4 -20   1    2.30    2.10
  -4  20  -1    4.80    1.90
   4 -20  -1    2.80    1.40
  -4 -20  -2  153.88    4.80
   4 -20   2  159.08    5.30
   4  20  -2  154.28    6.40
  -4 -20   2  157.08    5.40
  -4 -20   2  163.28    4.60
  -4  20  -2  162.88    5.20
   4  20  -3    5.50    3.50
  -4 -20  -3    4.10    1.80
  -4 -20   3    2.30    2.60
  -4  20  -3    2.80    2.60
  -4 -20   3    1.50    1.90
   4  20  -4 1000.20   23.10
  -4 -20   4 1026.10   22.10
  -4 -20   4 1020.40   21.60
  -4  20  -4  964.50   22.10
   4  20  -5   -4.10    4.40
  -4 -20   5    3.10    3.30
  -4  20  -5    1.90    3.80
  -4 -20   5   -0.60    2.60
  -5 -20   0    1.90    2.10
  -5 -20   0    0.60    1.00
   5  20   0    7.10    2.80
  -5  20   0    0.50    1.60
  -5  20   1    3.50    1.70
  -5 -20  -1    0.10    2.00
   5  20  -1    1.50    3.00
  -5  20  -1    0.00    1.70
  -5 -20   1    2.70    2.30
  -5 -20   1   -0.70    1.30
   5  20  -2  919.21   20.90
  -5 -20  -2  898.11   19.30
  -5  20  -2  913.41   19.50
  -5 -20   2  911.61   19.90
  -5 -20   2  926.31   19.20
  -5 -20  -3    7.50    2.00
   5  20  -3    6.30    3.50
  -5  20  -3    3.60    2.70
  -5 -20   3    4.90    2.80
  -5 -20   3    4.80    2.00
   5  20  -4  179.08    8.30
  -5 -20   4  180.28    6.80
  -5 -20   4  178.28    6.10
  -5  20  -4  166.68    6.90
  -6 -20   0  791.92   16.60
   6  20   0  825.62   18.60
  -6 -20   0  785.02   17.40
  -6  20   0  813.02   16.80
  -6 -20  -1   34.80    2.80
   6  20  -1   34.80    4.00
  -6  20  -1   34.30    2.40
  -6 -20   1   29.70    2.90
  -6 -20   1   32.80    2.10
   6  20  -2   12.80    3.70
  -6 -20  -2   11.80    2.30
  -6 -20   2   11.80    2.70
  -6 -20   2   14.30    2.00
  -6  20  -2   10.50    2.30
  -6 -20  -3    1.80    2.00
   6  20  -3   -4.90    3.60
  -6 -20   3   -0.30    2.80
  -6 -20   3    1.40    2.10
  -6  20  -3   -2.80    2.60
   6  20  -4  182.68    8.20
  -6 -20  -4  177.28    5.50
  -6  20  -4  168.68    6.80
  -6 -20   4  184.18    6.30
  -6 -20   4  186.88    6.80
  -7 -20   0   -0.60    1.30
  -7 -20   0   -2.30    2.30
   7  20   0    3.30    3.10
  -7 -20  -1   10.50    2.40
  -7 -20  -1    4.10    1.20
   7  20  -1    8.50    3.50
  -7 -20   1    3.20    2.50
  -7 -20   1    4.40    1.70
   7  20  -2   -1.10    3.70
  -7 -20  -2    6.60    2.30
  -7 -20   2    3.70    2.80
  -7  20  -2   14.10    2.40
  -7 -20   2    5.30    1.90
   7  20  -3    1.00    4.00
  -7 -20  -3   -1.40    2.20
  -7 -20   3    0.50    2.10
  -7  20  -3   -3.50    2.50
  -7 -20   3   -3.20    2.80
  -7 -20  -4   41.20    3.10
   7  20  -4   32.20    5.10
  -7 -20   4   38.20    3.30
  -7 -20   4   35.90    4.00
  -7  20  -4   35.20    3.80
  -8  20   0  415.66    9.20
  -8 -20   0  407.26   10.30
   8  20   0  428.66   11.70
  -8 -20   0  413.16    9.40
  -8 -20  -1    5.90    2.50
  -8 -20  -1    6.60    1.50
   8  20  -1    5.50    3.80
  -8 -20   1    7.80    1.90
  -8 -20   1    7.10    2.70
  -8 -20  -2   54.59    3.40
   8  20  -2   44.80    4.90
  -8 -20   2   50.49    3.90
  -8 -20   2   52.19    3.60
   8  20  -3    2.80    4.10
  -8 -20  -3   11.30    2.60
  -8 -20   3   10.40    2.50
  -8 -20   3    7.20    3.20
  -8 -20  -4  479.35   11.40
   8  20  -4  459.85   13.80
  -8 -20   4  484.75   11.90
  -8  20  -4  472.25   11.90
  -8 -20   4  506.85   12.60
  -9 -20   0    2.10    2.70
   9  20   0    7.00    3.70
  -9 -20   0    0.40    1.80
  -9 -20  -1    1.80    1.70
  -9 -20  -1    1.10    2.70
   9  20  -1   -0.80    3.80
  -9 -20   1   -0.70    2.70
  -9  20  -1   -1.70    1.90
  -9 -20   1   -0.10    1.90
   9  20  -2  581.94   15.90
  -9 -20  -2  617.14   14.30
  -9 -20   2  645.14   14.10
  -9 -20   2  643.14   14.80
   9  20  -3    0.10    4.40
  -9 -20  -3    5.70    2.70
  -9 -20   3    9.40    3.40
  -9 -20   3    5.00    2.50
  10  20   0  932.71   21.90
 -10 -20   0  960.20   20.80
 -10 -20   0  937.81   19.90
 -10 -20  -1    3.60    2.90
 -10 -20  -1    5.40    1.90
  10  20  -1    8.00    4.20
 -10 -20   1    4.50    3.10
 -10  20  -1    5.50    2.20
 -10 -20   1    5.80    2.20
  10  20  -2    9.90    4.40
 -10 -20  -2   13.90    3.10
 -10  20  -2   12.90    2.70
 -10 -20   2    9.60    2.60
 -10 -20   2   14.40    3.60
  10  20  -3    3.10    4.60
 -10 -20  -3    5.50    3.00
 -10  20  -3    2.60    3.00
 -10 -20   3    3.60    2.70
 -10 -20   3    5.40    3.50
  11  20   0    1.60    4.10
 -11 -20   0   -0.60    2.20
 -11 -20   0    4.10    3.20
 -11 -20  -1    4.70    3.20
  11  20  -1    4.70    4.30
 -11 -20  -1    9.40    2.10
  11  20   1   15.60    4.30
 -11  20  -1    4.50    2.30
 -11 -20   1    2.90    3.30
 -11 -20   1    8.60    2.50
  11  20  -2   52.29    5.70
 -11 -20  -2   59.89    4.20
 -11 -20   2   60.89    4.50
 -11 -20   2   59.19    4.70
 -11  20  -2   64.09    3.80
  12  20   0   36.00    5.00
 -12 -20   0   35.10    3.00
 -12 -20   0   38.40    4.10
 -12 -20  -1    2.50    3.50
  12  20  -1    4.70    4.40
 -12 -20  -1    1.40    2.20
 -12 -20   1    9.70    3.80
  12  20   1   10.50    4.30
 -12  20  -1    3.90    2.80
 -12 -20   1    5.40    2.60
   0 -21   1   -0.60    1.80
   0  21  -1   -0.30    2.10
   0 -21  -1    0.30    1.60
   0  21  -2 1203.08   26.20
   0 -21   2 1225.48   25.90
   0 -21  -2 1242.28   25.10
   0  21  -3    2.00    3.00
   0 -21   3    1.30    2.50
   0  21  -4   12.00    4.00
   0 -21   4    6.30    3.00
   0 -21   5    1.20    3.40
   0  21  -5    3.40    4.00
  -1  21   0  534.35   12.30
   1  21   0  543.85   12.60
  -1 -21   0  510.65   11.90
   1 -21   0  540.35   11.90
   1 -21   1  199.98    6.00
  -1 -21  -1  210.28    5.70
   1  21  -1  215.98    6.70
  -1  21  -1  209.08    6.30
  -1 -21   1  209.38    6.00
   1 -21  -1  219.18    5.50
  -1 -21  -2   78.79    3.20
   1  21  -2   74.29    4.70
   1 -21   2   75.59    4.00
  -1  21  -2   74.29    4.50
   1 -21  -2   74.19    2.90
   1 -21   3   12.70    2.60
   1  21  -3   12.20    3.40
  -1 -21  -3   13.00    1.80
  -1 -21   3   18.90    2.90
  -1  21  -3   15.10    3.20
   1 -21   4  737.73   16.80
   1  21  -4  743.03   17.70
  -1  21  -4  682.93   17.10
  -1 -21   4  770.92   16.90
   1  21  -5   35.30    5.00
   1 -21   5   44.90    4.10
  -1 -21   5   42.80    4.10
  -1  21  -5   40.30    4.90
   2 -21   0    1.20    1.70
   2  21   0    3.20    2.30
  -2  21   0    1.10    1.90
  -2 -21   0    4.80    1.90
   2 -21   1   17.50    2.30
  -2  21   1   22.90    2.40
   2  21  -1   21.10    2.90
  -2 -21  -1   15.90    2.10
   2 -21  -1   22.50    1.90
  -2  21  -1   18.00    2.40
  -2 -21   1   15.90    2.30
   2  21  -2   54.49    4.40
  -2 -21  -2   57.79    3.10
   2 -21   2   50.19    3.30
   2 -21  -2   57.99    2.50
  -2 -21   2   55.59    3.70
  -2  21  -2   59.79    3.90
  -2 -21  -3    1.70    1.60
   2 -21   3   -0.70    2.40
   2  21  -3    0.90    3.30
  -2 -21   3   -0.90    2.50
  -2  21  -3   -2.90    2.70
   2 -21   4   -2.70    2.90
   2  21  -4    7.70    4.00
  -2 -21   4    0.60    3.00
  -2  21  -4    9.20    3.40
   2  21  -5   15.80    4.70
  -2 -21   5   13.70    3.50
  -2  21  -5   19.80    4.40
   3 -21   0  218.18    5.90
   3  21   0  226.88    7.00
  -3  21   0  228.28    6.10
  -3 -21   0  214.58    6.20
  -3  21   1  260.57    6.90
   3 -21   1  263.27    7.00
   3  21  -1  283.57    8.00
  -3 -21  -1  260.97    6.80
  -3 -21   1  253.37    7.10
   3 -21  -1  268.27    6.50
  -3  21  -1  259.97    7.00
   3  21  -2   56.49    4.30
  -3 -21  -2   47.90    3.10
   3 -21   2   52.49    3.30
   3 -21  -2   45.00    2.40
  -3  21  -2   50.99    3.80
  -3 -21   2   50.09    3.30
   3 -21   3   34.60    3.20
  -3 -21  -3   35.60    2.40
   3  21  -3   31.10    4.10
  -3  21  -3   32.00    3.50
  -3 -21   3   30.30    3.20
   3  21  -4  244.78    9.00
  -3 -21   4  240.58    7.60
  -3  21  -4  235.88    8.10
   3  21  -5   67.59    5.90
  -3 -21   5   72.49    4.80
  -3  21  -5   71.29    5.40
  -4 -21   0    2.40    2.10
   4 -21   0    7.70    1.80
   4  21   0    7.10    2.70
  -4  21   0    2.00    1.80
  -4 -21  -1   42.20    2.80
  -4  21   1   43.10    3.00
   4  21  -1   38.70    3.80
   4 -21   1   43.50    2.80
  -4  21  -1   41.30    3.20
   4 -21  -1   40.20    2.60
  -4 -21   1   44.60    2.20
  -4 -21   1   37.60    2.90
   4  21  -2  872.21   20.40
   4 -21   2  876.01   19.40
  -4 -21  -2  914.61   19.00
  -4  21  -2  900.11   19.30
  -4 -21   2  895.21   19.50
  -4 -21   2  905.61   18.80
  -4 -21  -3   -2.00    1.80
   4  21  -3    2.50    3.50
  -4 -21   3   -1.80    2.70
  -4 -21   3    2.10    1.90
  -4  21  -3   -1.10    2.70
   4  21  -4    4.20    4.30
  -4 -21   4    8.70    3.10
  -4 -21   4    7.50    2.40
  -4  21  -4    6.80    3.50
  -5 -21   0  650.93   13.20
   5  21   0  640.74   15.30
  -5 -21   0  612.94   14.20
  -5  21   0  655.03   13.90
  -5  21   1   93.79    3.60
   5  21  -1  102.09    5.50
  -5 -21  -1   90.59    4.20
  -5  21  -1   90.89    3.80
  -5 -21   1   82.09    4.50
  -5 -21   1   95.49    3.20
  -5 -21  -2   36.40    2.70
   5  21  -2   37.30    4.30
  -5  21  -2   46.90    3.60
  -5 -21   2   42.40    3.00
  -5 -21   2   44.00    3.20
  -5 -21  -3    2.60    2.00
   5  21  -3   -2.10    3.70
  -5 -21   3    1.70    2.00
  -5  21  -3    7.30    2.80
  -5 -21   3    3.80    2.70
   5  21  -4  886.21   21.30
  -5 -21   4  902.71   19.70
  -5  21  -4  890.91   20.20
  -5 -21   4  920.11   20.20
   6  21   0    2.90    3.00
  -6 -21   0    1.30    1.20
  -6  21   0    0.20    1.90
  -6 -21   0   -2.00    2.30
   6  21  -1   -0.50    3.20
  -6 -21  -1    3.00    2.20
  -6  21  -1    3.70    1.90
  -6 -21   1    1.90    2.50
  -6 -21   1   -1.60    1.40
  -6 -21  -2  320.27    8.40
   6  21  -2  327.97   10.50
  -6 -21   2  335.57    9.10
  -6  21  -2  349.96    8.50
  -6 -21   2  343.47    8.10
   6  21  -3    1.00    3.90
  -6 -21  -3    0.40    2.20
  -6 -21   3   -0.50    2.90
  -6 -21   3    0.60    2.10
  -6  21  -3    2.20    2.70
   6  21  -4    2.10    4.40
  -6  21  -4   -0.10    3.40
  -6 -21   4    3.60    2.50
  -6 -21   4    2.60    3.30
  -7 -21   0   23.50    1.80
  -7 -21   0   19.40    2.80
   7  21   0   27.70    3.90
  -7 -21  -1  235.08    6.80
   7  21  -1  239.38    8.30
  -7 -21   1  227.78    6.00
  -7 -21   1  247.28    7.20
  -7 -21  -2   22.40    2.70
   7  21  -2   20.40    4.30
  -7 -21   2   18.50    3.10
  -7  21  -2   26.50    2.70
  -7 -21   2   26.70    2.40
   7  21  -3   38.40    5.00
  -7 -21  -3   47.80    3.10
  -7 -21   3   47.70    3.90
  -7  21  -3   47.10    3.50
  -7 -21   3   50.09    3.20
   7  21  -4    6.80    4.70
  -7 -21  -4    3.50    2.40
  -7  21  -4    9.60    3.50
  -7 -21   4    5.50    2.70
  -7 -21   4    8.00    3.60
   8  21   0    2.20    3.50
  -8 -21   0   -1.50    1.60
  -8 -21   0   -1.10    2.60
  -8 -21  -1   74.69    4.60
   8  21  -1   64.49    5.20
  -8 -21   1   62.99    4.00
  -8 -21   1   66.79    3.50
  -8 -21  -2  322.17    8.60
   8  21  -2  306.97   10.50
  -8 -21   2  333.57    8.30
  -8 -21   2  339.97    9.50
   8  21  -3    0.30    4.30
  -8 -21  -3    1.70    2.50
  -8 -21   3    0.60    2.40
  -8 -21   3   -0.20    3.10
   9  21   0  418.06   12.00
  -9 -21   0  415.06    9.60
  -9 -21   0  426.06   10.70
  -9 -21  -1   17.30    3.00
   9  21  -1   25.90    4.40
  -9 -21   1   24.70    2.40
  -9  21  -1   21.50    2.40
  -9 -21   1   20.30    3.30
  -9 -21  -2   14.70    3.00
   9  21  -2   10.90    4.60
  -9 -21   2    8.70    3.40
  -9 -21   2   13.40    2.50
   9  21  -3   -8.30    4.20
  -9 -21  -3    1.70    2.70
  -9 -21   3    1.60    3.30
  -9 -21   3   -2.00    2.40
  10  21   0    3.80    4.10
 -10 -21   0    3.80    2.00
 -10 -21   0    3.50    3.10
  10  21  -1    8.90    4.30
 -10 -21  -1   10.30    3.20
 -10  21  -1   10.10    2.30
 -10 -21   1   11.50    2.40
 -10 -21   1    3.50    3.40
  10  21   1   10.30    4.00
  10  21  -2  415.86   13.10
 -10 -21  -2  447.16   11.20
 -10 -21   2  455.75   11.70
 -10 -21   2  431.46   10.70
 -10  21  -2  445.06   10.70
 -10 -21  -3   -0.90    3.00
  10  21  -3    1.30    4.70
 -10 -21   3    0.50    3.60
 -10 -21   3   -0.20    2.60
 -11 -21   0   11.90    2.40
 -11 -21   0   15.50    3.50
  11  21   0   14.40    4.30
 -11 -21  -1  144.69    6.60
  11  21  -1  146.39    8.20
 -11 -21   1  158.88    6.70
  11  21   1  145.99    7.90
 -11 -21   1  144.39    5.40
 -11 -21  -2   13.50    3.40
  11  21  -2    7.60    4.80
 -11 -21   2   13.10    2.80
 -11 -21   2    9.00    3.90
 -11  21  -2    7.90    2.90
 -12 -21   0    0.60    2.30
  12  21   0    4.40    4.50
 -12 -21   0   -2.00    3.60
 -12 -21  -1   37.10    4.10
  12  21  -1   30.80    5.20
  12  21   1   28.40    5.00
 -12 -21   1   34.00    4.30
 -12 -21   1   29.10    3.10
   0  22   0  404.26    9.90
   0 -22   0  384.06    9.30
   0 -22  -1    1.20    1.60
   0 -22   1   -1.30    1.90
   0  22  -1    2.20    2.30
   0  22  -2    2.80    2.80
   0 -22   2    1.70    2.20
   0  22  -3   -4.60    3.10
   0 -22   3    2.40    2.60
   0 -22   4  567.94   13.50
   0  22  -4  542.55   14.30
  -1 -22   0    4.30    2.00
   1  22   0    9.70    2.50
  -1  22   0    6.20    2.20
   1 -22   0    6.50    1.90
  -1  22   1  145.29    5.10
   1  22  -1  149.69    5.50
   1 -22   1  144.39    5.00
  -1 -22  -1  144.49    4.60
   1 -22  -1  144.69    4.50
  -1 -22   1  136.99    4.90
  -1  22  -1  140.79    5.20
   1 -22   2  837.52   18.10
   1  22  -2  795.82   18.60
  -1 -22  -2  826.12   17.40
  -1 -22   2  806.42   18.00
   1 -22  -2  857.91   17.30
  -1  22  -2  818.22   18.40
   1 -22   3  201.48    6.50
   1  22  -3  200.48    7.60
  -1  22  -3  199.48    7.20
  -1 -22   3  204.08    6.70
   1 -22   4   24.00    3.50
   1  22  -4   23.10    4.50
  -1  22  -4   22.30    4.10
  -1 -22   4   22.20    3.30
  -2  22   0   47.70    3.40
   2 -22   0   47.90    3.20
  -2 -22   0   42.80    2.80
   2  22   0   45.00    3.60
  -2  22   1   91.79    4.10
   2  22  -1   98.99    4.90
   2 -22   1   90.39    4.00
  -2 -22  -1   90.29    3.80
  -2 -22   1   94.69    4.20
  -2  22  -1   94.39    4.30
   2 -22  -1   91.09    3.50
   2  22  -2    3.40    3.00
  -2 -22  -2   -1.30    1.70
   2 -22   2    1.10    2.20
  -2 -22   2   -0.10    2.30
   2 -22  -2   -1.20    1.30
  -2  22  -2    5.30    2.60
   2 -22   3  562.84   13.20
  -2 -22  -3  566.94   12.10
   2  22  -3  525.25   13.90
  -2  22  -3  553.74   13.40
  -2 -22   3  562.44   13.20
   2  22  -4   21.40    4.50
   2 -22   4   25.10    3.50
  -2  22  -4   20.60    3.90
  -2 -22   4   15.70    3.30
  -3  22   0    0.50    1.90
   3 -22   0   -0.30    1.80
  -3 -22   0    1.90    2.10
   3  22   0    1.00    2.60
  -3 -22  -1  138.09    4.70
   3  22  -1  141.99    5.90
  -3  22   1  140.99    4.70
   3 -22   1  127.39    4.80
  -3  22  -1  135.19    4.80
  -3 -22   1  133.39    4.90
   3 -22  -1  142.89    4.30
   3  22  -2  304.07    9.10
   3 -22   2  314.67    8.20
  -3 -22  -2  304.67    7.60
  -3  22  -2  299.87    8.20
   3 -22  -2  298.47    7.10
  -3 -22   2  308.77    8.20
   3 -22   3  352.26    9.40
  -3 -22  -3  366.46    8.40
   3  22  -3  343.67   10.40
  -3 -22   3  360.66    9.60
  -3  22  -3  347.07    9.60
   3  22  -4   32.80    5.00
  -3 -22   4   30.40    3.70
  -3  22  -4   35.70    4.20
   4 -22   0  270.57    6.90
  -4  22   0  273.37    6.90
  -4 -22   0  255.87    7.30
   4  22   0  270.27    8.20
  -4 -22  -1   22.10    2.50
   4 -22   1   24.90    2.60
   4  22  -1   26.80    3.60
  -4  22   1   30.60    2.50
  -4 -22   1   31.20    2.90
   4 -22  -1   25.00    2.10
  -4  22  -1   29.50    2.70
   4 -22   2    3.60    2.50
  -4 -22  -2    2.60    2.00
   4  22  -2    1.50    3.20
  -4 -22   2    3.10    1.60
  -4 -22   2    2.60    2.40
  -4  22  -2    0.90    2.40
  -4 -22  -3   25.50    2.50
   4  22  -3   19.80    4.20
  -4 -22   3   26.80    2.40
  -4  22  -3   26.20    3.40
  -4 -22   3   27.70    3.30
   4  22  -4  411.26   12.20
  -4  22  -4  396.66   11.00
  -4 -22   4  407.86   10.10
  -4 -22   4  412.46   10.80
   5  22   0   -0.10    2.90
  -5  22   0   -0.40    1.80
  -5 -22   0    3.20    2.40
  -5 -22  -1   85.39    4.10
  -5  22   1   90.79    3.70
   5  22  -1   96.79    5.70
  -5  22  -1   85.39    3.90
  -5 -22   1   88.19    3.10
  -5 -22   1   88.09    4.70
   5  22  -2  995.60   23.10
  -5 -22  -2 1036.70   21.60
  -5 -22   2 1011.90   21.30
  -5  22  -2 1013.50   21.80
  -5 -22   2 1039.60   22.10
  -5 -22  -3   35.40    2.70
   5  22  -3   36.30    4.60
  -5  22  -3   27.60    3.30
  -5 -22   3   35.20    3.70
  -5 -22   3   31.30    2.60
   5  22  -4    8.30    4.50
  -5 -22   4    8.10    3.20
  -5 -22   4    2.80    2.50
  -5  22  -4    5.20    3.50
  -6 -22   0  256.37    7.30
   6  22   0  261.27    8.40
  -6 -22  -1   32.40    3.00
   6  22  -1   38.10    4.40
  -6  22  -1   35.50    2.70
  -6 -22   1   35.50    2.50
  -6 -22   1   32.70    3.30
  -6 -22  -2    2.00    2.20
   6  22  -2   -0.40    3.80
  -6 -22   2    1.20    1.80
  -6 -22   2    0.00    2.80
  -6  22  -2   -0.50    2.30
   6  22  -3  281.67   10.10
  -6 -22  -3  301.17    7.90
  -6 -22   3  320.17    8.00
  -6  22  -3  299.07    8.50
  -6 -22   3  328.77    9.20
   6  22  -4  108.89    7.70
  -6  22  -4  117.09    6.20
  -6 -22   4  115.69    6.00
  -6 -22   4  125.29    5.30
  -7 -22   0    1.00    1.70
   7  22   0    4.90    3.40
  -7 -22   0   -1.90    2.40
   7  22  -1  111.29    6.50
  -7 -22  -1  116.89    5.10
  -7 -22   1  119.69    4.00
  -7 -22   1  123.19    5.40
  -7 -22  -2   24.70    2.90
   7  22  -2   20.70    4.50
  -7 -22   2   29.10    2.40
  -7 -22   2   26.90    3.30
  -7 -22  -3  264.77    7.40
   7  22  -3  245.98    9.80
  -7  22  -3  277.97    7.80
  -7 -22   3  278.37    8.60
  -7 -22   3  276.77    7.50
   7  22  -4   24.00    5.10
  -7 -22   4   26.60    3.10
  -7 -22   4   23.70    3.80
  -7  22  -4   26.10    3.80
   8  22   0   99.79    6.30
  -8 -22   0  103.89    3.60
  -8 -22   0   96.29    5.30
  -8 -22  -1   58.79    3.70
   8  22  -1   57.59    5.20
  -8 -22   1   53.49    3.30
  -8 -22   1   56.89    3.90
  -8 -22  -2    2.60    2.70
   8  22  -2    8.10    4.50
  -8 -22   2    6.10    2.10
  -8 -22   2    3.70    3.10
   8  22  -3   49.60    5.60
  -8 -22  -3   48.10    3.50
  -8 -22   3   50.59    3.30
  -8 -22   3   54.79    4.30
   9  22   0   -3.00    3.80
  -9 -22   0    0.00    2.90
  -9 -22   0   -0.60    1.70
   9  22  -1   30.40    4.80
  -9 -22  -1   33.20    3.40
  -9 -22   1   35.60    3.70
  -9 -22   1   30.60    2.60
   9  22   1   28.30    4.50
  -9 -22  -2  729.63   16.60
   9  22  -2  731.23   18.60
  -9 -22   2  750.52   17.30
  -9 -22   2  736.33   16.20
  -9 -22  -3    3.00    2.90
   9  22  -3   -2.90    4.60
  -9 -22   3   -0.60    3.30
  -9 -22   3   -0.80    2.40
 -10 -22   0  329.67    8.20
 -10 -22   0  326.97    9.40
  10  22   0  350.66   10.80
 -10 -22  -1    1.70    3.20
  10  22  -1   -0.50    4.30
  10  22   1    5.30    4.10
 -10 -22   1    3.50    3.40
 -10 -22   1    0.50    2.20
  10  22  -2    2.60    4.80
 -10 -22  -2    4.40    3.00
 -10 -22   2    2.70    2.40
 -10 -22   2    6.20    3.60
 -10  22  -2    4.90    2.70
  11  22   0    0.30    4.20
 -11 -22   0    0.50    2.70
 -11 -22   0   -2.30    3.40
  11  22  -1   65.89    6.00
 -11 -22  -1   64.99    4.50
 -11 -22   1   76.99    5.00
  11  22   1   68.79    5.90
 -11 -22   1   68.99    4.30
   0  23   0    5.90    2.40
   0 -23   0    5.80    2.00
   0 -23  -1    0.00    1.80
   0  23   1   -2.30    2.20
   0  23  -1    0.20    2.40
   0 -23   1   -0.30    2.00
   0 -23  -2  894.31   18.40
   0 -23   2  872.71   19.20
   0  23  -2  863.71   19.60
   0  23  -3   -1.70    3.20
   0 -23   3    0.10    2.80
   0 -23   4   54.09    4.10
   0  23  -4   48.60    5.00
   1 -23   0  413.96    9.80
  -1  23   0  427.46   10.30
  -1 -23   0  401.26    9.80
   1  23   0  418.56   10.50
   1  23  -1  252.67    7.60
  -1  23   1  250.17    7.20
  -1 -23  -1  259.47    6.70
   1 -23   1  247.88    6.90
   1 -23  -1  263.47    6.50
  -1  23  -1  250.27    7.30
   1  23   1  247.78    7.50
  -1 -23   1  246.18    6.90
   1 -23   2    7.70    2.60
   1  23  -2   10.20    3.20
  -1 -23  -2    6.20    1.80
  -1  23  -2    5.50    2.90
   1 -23  -2    5.60    1.60
  -1 -23   2    5.50    2.50
   1 -23   3  156.08    5.80
   1  23  -3  150.38    6.70
  -1  23  -3  138.09    6.30
  -1 -23   3  154.38    5.90
   1  23  -4  193.48    8.20
   1 -23   4  219.68    7.30
  -1  23  -4  193.38    7.80
  -1 -23   4  207.18    7.40
   2 -23   0    0.70    1.90
  -2 -23   0    1.50    2.10
  -2  23   0    3.80    2.20
   2  23   0    1.00    2.60
   2  23  -1  991.30   21.70
  -2  23   1  963.70   21.00
  -2 -23  -1  964.00   20.60
   2 -23   1  977.30   20.90
  -2  23  -1  997.00   21.10
   2 -23  -1  968.90   20.50
  -2 -23   1  975.70   20.90
  -2 -23  -2   11.90    2.00
   2  23  -2    7.30    3.20
   2 -23   2   10.00    2.60
   2 -23  -2    8.60    1.60
  -2 -23   2    4.90    2.50
  -2  23  -2   11.00    2.80
   2 -23   3  225.38    7.10
   2  23  -3  213.68    8.00
  -2 -23   3  229.58    7.10
  -2  23  -3  213.58    7.60
   2  23  -4    3.90    4.50
   2 -23   4    3.00    3.30
  -2  23  -4    3.60    3.70
  -2 -23   4   11.50    3.40
   3 -23   0  142.99    4.70
   3  23   0  134.09    5.80
  -3  23   0  145.89    4.90
  -3 -23   0  138.89    5.10
   3  23  -1  336.67    9.50
  -3 -23  -1  327.07    8.30
   3 -23   1  333.57    8.40
  -3  23   1  344.07    8.40
   3 -23  -1  328.27    7.90
  -3  23  -1  327.87    8.50
  -3 -23   1  333.87    8.60
   3  23  -2    4.20    3.40
  -3 -23  -2    0.40    2.00
   3 -23   2    0.80    2.50
  -3 -23   2    1.00    2.40
  -3  23  -2    0.00    2.60
   3 -23  -2   -1.50    1.40
   3 -23   3  227.58    7.30
   3  23  -3  201.98    8.10
  -3 -23  -3  222.38    5.90
  -3 -23   3  221.78    7.10
  -3  23  -3  206.58    7.30
   3  23  -4  108.69    7.40
  -3  23  -4  112.39    6.40
  -3 -23   4  125.19    6.00
  -4  23   0    2.30    1.90
   4 -23   0    3.40    1.90
  -4 -23   0    4.30    2.30
   4  23   0    4.00    3.00
   4 -23   1   44.70    3.10
   4  23  -1   43.90    4.20
  -4  23   1   49.30    3.30
  -4 -23  -1   45.80    3.10
   4 -23  -1   45.30    2.90
  -4 -23   1   50.89    3.40
  -4  23  -1   46.70    3.60
   4  23  -2  669.83   16.50
   4 -23   2  686.03   15.30
  -4 -23  -2  663.43   14.70
  -4  23  -2  661.93   15.20
  -4 -23   2  675.03   15.30
   4  23  -3   63.89    5.30
  -4 -23  -3   60.59    3.60
  -4  23  -3   61.99    4.90
  -4 -23   3   61.99    4.00
   4  23  -4   39.40    5.40
  -4 -23   4   44.80    4.20
  -4  23  -4   39.10    4.30
   5  23   0  396.96   10.80
  -5 -23   0  370.06    9.60
  -5  23   0  400.06    9.20
  -5 -23  -1   86.79    4.20
  -5  23   1   89.89    3.80
   5  23  -1   89.89    6.10
  -5 -23   1   74.79    4.50
  -5  23  -1   83.49    4.00
  -5 -23   1   79.59    3.40
  -5  23   2    5.30    2.10
  -5 -23  -2    4.60    2.30
   5  23  -2    3.80    3.80
  -5 -23   2    0.50    2.70
  -5  23  -2   -0.20    2.50
  -5 -23   2    2.80    1.80
   5  23  -3   33.00    4.90
  -5 -23  -3   37.00    2.90
  -5 -23   3   34.00    2.70
  -5  23  -3   41.00    3.70
  -5 -23   3   35.40    3.70
   5  23  -4  216.78    9.60
  -5 -23   4  218.78    6.70
  -5  23  -4  202.58    7.80
  -5 -23   4  214.48    7.90
   6  23   0    2.90    3.40
  -6 -23   0    1.00    2.50
  -6 -23  -1  518.85   12.40
   6  23  -1  541.05   13.90
  -6 -23   1  546.55   12.80
  -6  23  -1  524.95   12.00
  -6 -23   1  526.85   11.50
  -6 -23  -2   65.89    4.20
   6  23  -2   60.69    5.40
  -6 -23   2   64.59    4.10
  -6  23  -2   63.79    4.20
  -6 -23   2   70.79    3.50
  -6 -23  -3  115.59    4.90
   6  23  -3  105.69    7.30
  -6  23  -3  113.29    5.60
  -6 -23   3  109.89    4.60
  -6 -23   3  123.09    6.20
   6  23  -4   28.30    5.30
  -6 -23   4   24.00    3.90
  -6 -23   4   29.00    3.10
  -6  23  -4   27.20    4.00
  -7 -23   0   -0.10    2.80
   7  23   0    2.80    3.70
   7  23  -1  217.88    8.40
  -7 -23  -1  231.58    6.90
  -7 -23   1  216.08    7.10
  -7 -23   1  207.18    5.70
   7  23  -2   -2.60    4.10
  -7 -23  -2   -1.20    2.50
  -7 -23   2    0.30    1.90
  -7 -23   2    0.10    3.00
  -7 -23  -3  154.48    5.70
   7  23  -3  145.89    8.30
  -7  23  -3  160.58    6.20
  -7 -23   3  169.98    5.60
  -7 -23   3  178.28    7.10
  -8 -23   0    2.30    2.90
   8  23   0   11.70    4.10
  -8 -23  -1   99.39    5.10
   8  23  -1   92.89    7.00
  -8 -23   1   94.49    5.40
  -8 -23   1   89.69    3.80
   8  23   1   92.19    6.30
   8  23  -2  314.77   10.90
  -8 -23  -2  318.67    8.70
  -8 -23   2  322.37    8.10
  -8 -23   2  321.77    9.30
  -8 -23  -3  156.48    5.90
   8  23  -3  125.49    8.30
  -8 -23   3  155.78    5.60
  -8 -23   3  155.28    6.70
   9  23   0  173.28    7.80
  -9 -23   0  158.58    6.70
  -9 -23  -1    7.60    3.10
   9  23  -1    6.60    4.30
  -9 -23   1   11.20    2.10
  -9 -23   1    8.10    3.40
   9  23   1   10.00    4.20
  -9 -23  -2    0.00    2.90
   9  23  -2   -2.20    4.50
  -9 -23   2    1.30    2.20
  -9 -23   2    7.10    3.50
 -10 -23   0    1.30    3.20
  10  23   0    6.70    4.30
  10  23  -1  148.89    8.30
 -10 -23  -1  150.38    6.60
  10  23   1  146.59    7.60
 -10 -23   1  141.39    5.10
 -10 -23   1  150.88    6.70
 -10 -23  -2  106.29    5.80
  10  23  -2  100.69    7.10
 -10  23  -2   95.19    5.20
 -10 -23   2   95.09    4.70
 -10 -23   2   83.79    6.20
  11  23   0   32.70    5.00
 -11 -23   0   41.80    4.20
   0  24   0  739.23   16.50
   0 -24   0  712.43   15.90
   0  24  -1   -0.10    2.60
   0  24   1    0.60    2.40
   0 -24   1    1.70    2.20
   0 -24  -1    2.80    1.90
   0 -24   2   20.90    3.00
   0  24  -2   19.00    3.40
   0 -24  -2   20.30    2.10
   0  24  -3    6.50    3.50
   0 -24   3    0.50    2.90
   0 -24   4  110.49    5.90
   0  24  -4  117.99    6.90
  -1  24   0    5.30    2.50
   1  24   0    9.70    2.80
   1 -24   0    2.60    2.00
  -1 -24   0    3.40    2.10
  -1 -24  -1  299.77    7.70
  -1  24   1  308.67    8.40
   1 -24   1  311.97    8.10
   1  24  -1  308.37    8.90
   1 -24  -1  302.77    7.60
  -1  24  -1  323.57    8.60
   1  24   1  297.97    8.70
  -1 -24   1  308.07    8.10
   1 -24   2  110.99    5.10
  -1 -24  -2  107.39    4.00
   1  24  -2  101.59    5.70
   1 -24  -2  109.89    3.70
  -1  24  -2  102.89    5.60
  -1 -24   2   99.59    4.90
   1  24  -3  237.78    8.70
   1 -24   3  271.97    7.90
  -1  24  -3  268.27    8.70
  -1 -24   3  279.77    8.10
   1 -24   4    4.10    3.30
   1  24  -4    3.80    4.30
  -1 -24   4    5.30    3.20
  -1  24  -4    5.80    4.30
  -2  24   0    1.30    2.30
  -2 -24   0    1.60    2.10
   2  24   0    1.40    2.70
   2 -24   0    1.50    2.00
   2  24  -1  284.87    8.70
   2 -24   1  277.77    7.60
  -2  24   1  288.47    7.80
  -2 -24  -1  287.87    7.40
   2  24   1  283.17    8.50
  -2 -24   1  273.97    7.80
   2 -24  -1  294.67    7.20
  -2  24  -1  295.67    8.00
   2  24  -2    3.80    3.30
   2 -24   2    5.20    2.60
  -2 -24  -2    5.10    2.00
  -2 -24   2    2.70    2.60
   2 -24  -2    2.90    1.60
  -2  24  -2    2.30    2.80
   2  24  -3  338.07   10.70
   2 -24   3  379.86    9.70
  -2  24  -3  343.77   10.10
  -2 -24   3  377.06    9.80
   2 -24   4    4.50    3.20
   2  24  -4    3.30    4.40
  -2  24  -4    4.40    4.00
  -2 -24   4    2.20    3.20
   3  24   0    2.20    2.90
   3 -24   0    1.70    2.00
  -3  24   0   -0.10    2.20
  -3 -24   0   -1.00    2.30
   3  24  -1  572.24   13.90
  -3 -24  -1  543.15   12.70
   3 -24   1  555.04   12.90
  -3  24   1  578.64   12.90
   3 -24  -1  571.04   12.50
  -3  24  -1  567.94   13.00
   3  24   1  556.74   13.90
  -3 -24   1  556.14   13.00
  -3 -24  -2   49.50    3.60
   3 -24   2   54.29    3.70
   3  24  -2   54.69    4.70
  -3  24  -2   52.69    3.80
  -3 -24   2   54.39    3.70
  -3 -24  -3  455.45   11.10
   3 -24   3  458.35   11.40
   3  24  -3  424.96   12.30
  -3 -24   3  438.96   11.40
  -3  24  -3  434.36   11.50
   3  24  -4    5.10    4.70
  -3  24  -4    8.30    3.70
  -3 -24   4   12.80    3.50
   4  24   0  661.83   15.50
  -4 -24   0  610.94   14.40
  -4  24   0  659.43   14.30
   4 -24   0  630.54   14.20
  -4  24   1  102.29    4.20
  -4 -24  -1   96.59    4.30
   4  24  -1  115.09    6.30
   4 -24   1   93.19    4.50
  -4  24  -1   96.89    4.50
   4 -24  -1   99.09    3.90
   4  24   1   89.59    5.60
  -4 -24   1  108.19    5.10
   4  24  -2    9.80    3.80
   4 -24   2    6.80    2.60
  -4 -24  -2    9.30    2.40
  -4 -24   2    9.90    3.00
  -4  24  -2    8.00    2.90
   4  24  -3   36.00    4.80
  -4 -24  -3   42.50    3.00
  -4  24  -3   30.40    3.80
  -4 -24   3   36.60    3.70
   4  24  -4   69.39    6.20
  -4 -24   4   80.19    5.60
  -4  24  -4   79.89    6.20
  -5  24   0   -0.60    2.10
   5  24   0    0.00    3.20
  -5 -24   0    1.90    2.40
  -5  24   1   41.90    3.30
   5  24  -1   41.00    4.50
  -5 -24  -1   41.10    3.20
   5  24   1   45.60    4.40
  -5 -24   1   47.10    3.50
  -5  24  -1   40.40    3.00
  -5 -24  -2   92.09    4.50
   5  24  -2   95.69    6.60
  -5 -24   2   98.49    3.70
  -5  24  -2   88.99    4.80
  -5 -24   2   98.19    5.50
   5  24  -3   77.89    6.00
  -5 -24  -3   79.29    4.20
  -5 -24   3   72.09    5.20
  -5  24  -3   70.09    5.00
  -5 -24   3   68.69    4.00
   6  24   0    8.20    3.60
  -6 -24   0    7.70    2.80
  -6 -24  -1  145.19    5.70
   6  24  -1  146.09    7.10
   6  24   1  153.78    6.90
  -6 -24   1  152.88    6.10
  -6 -24  -2   34.10    3.00
   6  24  -2   25.80    4.60
  -6  24  -2   28.70    3.10
  -6 -24   2   33.60    3.60
  -6 -24   2   27.90    2.30
   6  24  -3  216.18    9.30
  -6 -24  -3  207.38    6.60
  -6 -24   3  232.28    8.00
  -6  24  -3  218.38    7.30
  -6 -24   3  223.38    6.40
   7  24   0    1.80    3.70
  -7 -24   0    0.10    2.80
  -7 -24  -1  492.55   12.00
   7  24  -1  489.65   13.40
   7  24   1  493.05   13.20
  -7 -24   1  494.65   12.30
  -7 -24  -2   12.50    2.90
   7  24  -2    3.80    4.50
  -7 -24   2   10.40    2.10
  -7 -24   2   13.90    3.40
   7  24  -3  391.96   12.80
  -7 -24  -3  416.16   10.30
  -7 -24   3  428.76   11.50
  -7 -24   3  420.26   10.20
  -8 -24   0  402.56   10.60
   8  24   0  401.76   11.70
   8  24  -1  224.38    9.20
  -8 -24  -1  230.98    7.30
  -8 -24   1  220.58    7.60
   8  24   1  233.18    8.70
   8  24  -2   -0.10    4.60
  -8 -24  -2   -1.40    2.80
  -8 -24   2    2.20    3.40
  -8 -24   2    0.00    2.00
   9  24   0    1.40    4.10
  -9 -24   0   -3.70    3.10
   9  24  -1    3.70    4.40
  -9 -24  -1    6.40    3.10
  -9 -24   1    6.10    3.30
   9  24   1    8.20    4.40
  -9 -24  -2   39.50    3.80
   9  24  -2   37.60    5.60
  -9 -24   2   44.40    3.00
  -9 -24   2   53.39    4.50
  10  24   0   14.30    4.50
 -10 -24   0   19.10    3.70
  10  24  -1   20.10    5.10
 -10 -24  -1   23.70    3.70
 -10 -24   1   37.60    4.30
  10  24   1   29.90    5.00
   0  25   0    9.60    2.80
   0 -25   0    6.20    2.20
   0 -25   1   -0.20    2.40
   0  25  -1   -1.30    2.70
   0  25   1    4.00    2.60
   0 -25  -1    1.80    1.90
   0  25  -2    5.80    3.20
   0 -25   2    0.90    2.60
   0 -25  -2    7.90    1.80
   0 -25   3    3.40    3.00
   0  25  -3    2.80    3.70
   0  25  -4   -0.40    4.30
   0 -25   4    4.70    3.50
  -1  25   0    5.50    2.60
   1 -25   0    4.90    2.20
  -1 -25   0    0.30    2.20
   1  25   0    2.10    2.80
   1  25  -1  279.87    8.50
  -1  25   1  280.97    8.00
  -1 -25  -1  279.77    7.30
   1 -25   1  282.87    7.80
  -1 -25   1  268.47    7.60
  -1  25  -1  292.97    8.30
   1  25   1  273.77    8.40
   1 -25  -1  289.07    7.20
  -1 -25  -2    1.50    2.00
   1 -25   2    2.30    2.70
   1  25  -2    1.30    3.40
  -1 -25   2    2.20    2.80
  -1  25  -2    1.80    3.10
   1 -25  -2    1.50    1.70
   1 -25   3  126.59    5.60
   1  25  -3  124.59    6.70
  -1  25  -3  110.79    6.50
  -1 -25   3  128.49    5.80
   1  25  -4    1.10    4.50
   1 -25   4    0.20    3.30
  -1 -25   4   -0.90    3.30
  -1  25  -4   -0.70    4.10
  -2  25   0   -0.40    2.30
  -2 -25   0    1.10    2.30
   2  25   0   -0.80    2.80
   2 -25   0   -0.50    2.00
   2  25  -1  466.65   12.10
  -2 -25  -1  458.65   10.90
   2 -25   1  464.25   11.10
  -2  25   1  468.65   11.30
  -2 -25   1  474.25   11.30
  -2  25  -1  456.45   11.30
   2 -25  -1  462.05   10.60
   2  25   1  461.25   11.90
   2 -25   2   -4.60    2.40
  -2 -25  -2   -4.30    2.00
   2  25  -2    1.90    3.30
  -2  25  -2    1.90    2.90
  -2 -25   2    0.60    2.70
   2 -25  -2   -4.60    2.60
   2  25  -3  650.13   16.70
   2 -25   3  687.23   15.70
  -2  25  -3  658.53   16.10
  -2 -25   3  690.13   15.90
   2 -25   4   -2.60    3.30
   2  25  -4   -2.40    4.50
  -2 -25   4   -4.80    3.30
  -2  25  -4   -2.50    3.90
   3  25   0    3.20    3.10
  -3 -25   0    0.20    2.40
   3 -25   0    1.10    2.10
  -3  25   0    0.20    2.30
   3  25  -1  531.25   13.30
  -3 -25  -1  526.45   12.00
   3 -25   1  518.15   12.20
  -3  25   1  529.35   12.20
   3 -25  -1  517.65   11.60
   3  25   1  492.35   13.00
  -3 -25   1  506.05   12.20
  -3  25  -1  509.75   12.20
   3 -25   2    6.80    2.80
   3  25  -2   -1.10    3.50
  -3 -25  -2    4.60    2.20
  -3 -25   2    2.10    2.70
  -3  25  -2    0.80    3.00
   3  25  -3  270.17    9.60
   3 -25   3  274.97    8.40
  -3  25  -3  271.67    8.70
  -3 -25   3  282.37    8.30
   3  25  -4   -3.50    4.60
  -3 -25   4    7.20    3.50
  -3  25  -4   -0.10    3.80
  -4  25   0    2.10    2.20
   4  25   0    1.80    3.30
  -4 -25   0   -0.20    2.40
   4 -25   0   -0.60    2.00
  -4  25   1   51.79    3.80
   4  25  -1   70.29    5.10
  -4 -25  -1   57.09    4.10
   4 -25   1   57.09    3.60
   4 -25  -1   52.99    3.30
   4  25   1   58.59    4.60
  -4 -25   1   59.79    4.40
  -4  25  -1   52.39    4.10
  -4  25   2    4.90    2.40
  -4 -25  -2    7.30    2.40
   4 -25   2    4.50    2.80
   4  25  -2   -3.50    3.70
  -4 -25   2   -0.70    2.80
  -4  25  -2    9.40    3.00
   4  25  -3  155.08    7.90
  -4 -25  -3  160.78    5.70
  -4  25  -3  145.49    6.60
  -4 -25   3  157.18    6.50
  -5  25   0    2.90    2.20
  -5 -25   0    3.00    2.70
   5  25   0    4.50    3.40
   5  25  -1   39.70    4.60
  -5 -25  -1   32.30    3.20
   5  25   1   35.70    4.30
  -5  25  -1   37.20    3.10
  -5 -25   1   36.20    3.40
   5  25  -2   -2.00    4.00
  -5 -25  -2    3.20    2.50
  -5  25  -2    3.50    2.90
  -5 -25   2    3.00    3.00
  -5 -25  -3    8.20    2.40
   5  25  -3    8.50    4.50
  -5  25  -3    8.10    3.40
  -5 -25   3    2.10    3.20
   6  25   0    1.50    3.50
  -6 -25   0    1.30    2.90
  -6 -25  -1  305.57    8.40
   6  25  -1  289.87    9.90
   6  25   1  298.77    9.60
  -6 -25   1  285.27    8.60
  -6 -25  -2   -1.70    2.60
   6  25  -2   -2.10    4.30
  -6  25  -2   -1.80    2.70
  -6 -25   2    2.40    3.10
  -6 -25  -3  328.37    8.80
   6  25  -3  324.07   11.40
  -6  25  -3  345.57    9.50
  -6 -25   3  348.77   10.10
  -6 -25   3  348.87    8.70
   7  25   0    7.20    3.80
  -7 -25   0    4.40    3.10
   7  25  -1  426.26   12.70
  -7 -25  -1  445.06   11.10
   7  25   1  432.16   12.30
  -7 -25   1  453.15   11.50
  -7 -25  -2    9.40    2.90
   7  25  -2    8.20    4.90
  -7 -25   2    9.60    3.40
   8  25   0    4.30    4.10
  -8 -25   0    2.20    3.10
   8  25  -1  161.88    8.00
  -8 -25  -1  157.98    6.20
   8  25   1  144.99    7.90
  -8 -25   1  156.18    6.70
   8  25  -2   -5.00    4.80
  -8 -25  -2    2.60    3.00
  -8 -25   2    5.30    3.40
   9  25   0    4.20    4.20
  -9 -25   0    3.80    3.40
  -9 -25  -1   15.30    3.30
   9  25  -1    4.20    4.80
   9  25   1    7.70    4.40
  -9 -25   1   12.20    3.70
   0 -26   0    9.80    2.40
   0  26   0   14.30    3.10
   0 -26   1    1.10    2.40
   0  26   1   -0.60    2.60
   0  26  -1    2.10    3.00
   0 -26  -1    2.60    2.00
   0 -26   2    7.10    2.90
   0 -26  -2    8.10    1.90
   0  26  -2    9.50    3.60
   0  26  -3    1.10    3.80
   0 -26   3   -1.10    3.00
  -1  26   0    1.00    2.60
   1 -26   0    1.10    2.20
  -1 -26   0   -0.50    2.20
   1  26   0    3.00    3.00
  -1  26   1  111.69    5.30
   1 -26   1  111.49    4.80
  -1 -26  -1  107.99    4.50
   1  26  -1  116.49    5.80
   1  26   1  107.99    5.70
  -1 -26   1  105.49    4.80
  -1  26  -1  121.09    5.60
   1 -26  -1  108.59    4.40
   1 -26   2  141.19    5.90
  -1 -26  -2  145.19    4.80
   1  26  -2  127.39    6.40
   1 -26  -2  143.59    4.70
  -1 -26   2  143.99    5.80
  -1  26  -2  148.99    6.50
   1  26  -3  265.07    9.40
   1 -26   3  299.07    8.80
  -1 -26   3  291.57    8.80
  -1  26  -3  277.57    9.20
   2 -26   0    3.00    2.20
  -2  26   0    2.60    2.60
   2  26   0    4.10    3.10
  -2 -26   0    0.90    2.40
  -2  26   1  611.14   14.40
   2 -26   1  636.24   14.20
   2  26  -1  623.64   15.10
  -2 -26  -1  595.14   13.90
   2  26   1  612.84   15.00
  -2 -26   1  625.84   14.30
  -2  26  -1  636.24   14.50
   2 -26  -1  630.94   13.80
  -2 -26  -2    3.80    2.20
   2 -26   2   -1.70    2.70
   2  26  -2    0.70    3.50
  -2 -26   2    1.10    2.70
  -2  26  -2    1.10    3.20
   2  26  -3  145.39    7.40
   2 -26   3  153.18    6.30
  -2 -26   3  142.69    6.30
  -2  26  -3  125.49    6.80
  -3 -26   0   -0.80    2.50
  -3  26   0   -3.10    2.40
   3  26   0   -2.00    3.10
   3 -26   0   -0.80    2.10
   3  26  -1  286.07    9.00
   3 -26   1  287.57    8.00
  -3 -26  -1  290.37    7.70
  -3  26   1  293.27    7.90
  -3  26  -1  287.47    8.10
   3 -26  -1  271.97    7.30
   3  26   1  288.27    8.90
  -3 -26   1  279.57    8.10
   3 -26   2   67.19    4.60
  -3  26   2   59.99    4.40
   3  26  -2   66.69    5.10
  -3 -26  -2   65.69    4.00
  -3  26  -2   61.59    4.30
  -3 -26   2   67.59    4.70
   3  26  -3  446.06   12.80
   3 -26   3  445.26   11.80
  -3 -26   3  468.75   11.70
  -3  26  -3  444.16   11.90
  -4  26   0    3.10    2.40
  -4 -26   0    4.00    2.70
   4  26   0    7.70    3.40
   4 -26   0   13.60    2.50
  -4  26   1  109.59    4.70
   4  26  -1  108.79    6.30
  -4 -26  -1  109.09    4.90
   4 -26   1  103.99    5.00
   4  26   1  107.09    6.30
  -4  26  -1  106.29    5.00
   4 -26  -1  107.59    4.30
  -4 -26   1  104.79    5.20
  -4 -26  -2    3.60    2.40
   4  26  -2   -1.90    4.00
   4 -26   2    3.30    2.80
  -4  26   2    5.40    2.50
  -4 -26   2   -2.80    2.80
  -4  26  -2    1.50    3.00
   4  26  -3   32.10    5.00
  -4  26  -3   26.50    4.00
  -4 -26   3   36.10    3.80
   5  26   0    1.80    3.40
  -5  26   0    1.20    2.30
  -5 -26   0   -3.60    2.70
  -5 -26  -1    1.90    2.70
   5  26  -1    1.40    3.70
   5  26   1    0.70    3.60
  -5 -26   1    9.40    3.00
  -5  26  -1   -0.50    2.60
   5  26  -2  139.99    7.50
  -5 -26  -2  135.29    5.50
  -5 -26   2  141.69    6.20
  -5  26  -2  137.39    5.90
  -5 -26  -3   85.89    4.90
   5  26  -3   70.99    6.20
  -5 -26   3   79.49    4.90
  -5  26  -3   71.89    5.60
  -6 -26   0   19.40    3.30
   6  26   0   13.30    4.00
  -6 -26  -1  370.26    9.80
   6  26  -1  369.76   11.40
   6  26   1  372.56   11.30
  -6 -26   1  359.56    9.90
  -6 -26  -2   10.30    2.80
   6  26  -2   10.40    4.60
  -6 -26   2   12.00    3.40
  -7 -26   0   -1.00    3.00
   7  26   0    0.90    3.90
  -7 -26  -1  266.97    8.10
   7  26  -1  274.57   10.00
   7  26   1  279.57    9.90
  -7 -26   1  283.37    8.70
   7  26  -2    9.20    4.80
  -7 -26  -2    8.90    3.00
  -7 -26   2    9.90    3.60
   8  26   0    4.70    4.10
  -8 -26   0    6.40    3.50
  -8 -26  -1  252.87    8.10
   8  26  -1  252.87    9.60
  -8 -26   1  259.37    8.40
   8  26   1  251.47    9.40
   9  26   0   -4.30    4.10
  -9 -26   0    4.80    3.50
   0 -27   0    2.20    2.40
   0  27   0    1.60    3.00
   0  27  -1    3.10    3.20
   0  27   1    6.40    3.00
   0 -27  -1   -0.10    2.10
   0 -27   1    2.10    2.50
   0 -27   2  589.74   13.80
   0  27  -2  575.24   14.50
   0 -27  -2  573.84   12.90
   0  27  -3   -0.40    3.80
   0 -27   3   -0.40    3.20
  -1  27   0  455.35   11.50
   1 -27   0  455.45   11.00
  -1 -27   0  467.95   11.10
   1  27   0  461.15   12.10
   1  27  -1  214.98    7.50
  -1  27   1  213.58    7.10
  -1 -27  -1  220.48    6.50
   1 -27   1  224.18    6.90
   1 -27  -1  208.88    6.20
  -1  27  -1  213.18    7.30
   1  27   1  226.28    7.60
  -1 -27   1  217.58    6.90
  -1 -27  -2    3.30    2.10
   1 -27   2    7.80    2.90
   1  27  -2    3.70    3.70
  -1  27  -2    4.70    3.50
  -1 -27   2    2.10    2.90
   1  27  -3   79.99    5.80
   1 -27   3   93.89    5.80
  -1 -27   3   94.09    5.60
  -1  27  -3   88.29    6.40
   2  27   0   -0.60    3.10
  -2 -27   0   -0.90    2.40
   2 -27   0    0.80    2.30
  -2  27   0    3.80    2.80
   2  27  -1  448.76   11.80
  -2 -27  -1  431.16   10.40
  -2  27   1  424.06   10.80
   2 -27   1  446.26   10.70
  -2  27  -1  412.16   10.90
  -2 -27   1  445.96   10.80
   2 -27  -1  425.56   10.20
   2  27   1  412.86   11.50
  -2  27   2   11.60    3.10
   2  27  -2   12.50    4.00
   2 -27   2    9.40    3.00
  -2 -27  -2    9.70    2.40
  -2 -27   2    7.60    2.90
  -2  27  -2    9.20    3.30
   2  27  -3  305.87   10.40
   2 -27   3  332.17    9.50
  -2 -27   3  328.97    9.60
  -2  27  -3  297.87    9.70
   3  27   0  184.78    7.50
  -3 -27   0  196.58    6.50
  -3  27   0  194.08    6.30
   3 -27   0  190.88    6.00
  -3  27   1  357.66    9.30
   3 -27   1  345.87    9.10
  -3 -27  -1  346.27    9.00
   3  27  -1  348.27   10.30
  -3  27  -1  346.57    9.40
  -3 -27   1  374.96    9.40
   3 -27  -1  338.07    8.60
   3  27   1  344.37   10.40
  -3 -27  -2    0.40    2.30
   3 -27   2   -2.60    2.80
   3  27  -2   -0.70    3.80
  -3  27   2    4.10    2.80
  -3 -27   2    0.30    2.90
  -3  27  -2   -0.50    3.10
   3 -27   3  149.88    6.50
   3  27  -3  140.89    8.10
  -3 -27   3  150.48    6.50
  -3  27  -3  129.39    6.90
   4 -27   0    3.90    2.40
  -4  27   0    0.00    2.50
   4  27   0    6.00    3.50
  -4 -27   0   -0.10    2.60
  -4  27   1   56.99    4.20
  -4 -27  -1   57.79    3.70
   4 -27   1   61.09    3.80
   4  27  -1   56.59    5.00
   4  27   1   73.59    5.20
  -4 -27   1   57.69    4.00
  -4  27  -1   64.09    4.70
   4 -27  -1   59.49    3.70
   4 -27   2  449.06   11.10
   4  27  -2  429.26   12.50
  -4 -27  -2  421.56   10.50
  -4  27   2  438.26   10.80
  -4  27  -2  426.66   11.10
  -4 -27   2  433.26   11.20
   4  27  -3    8.90    4.90
  -4 -27   3   16.30    3.60
  -4  27  -3   15.70    3.90
   5  27   0  403.26   11.60
  -5 -27   0  401.36   10.30
  -5 -27  -1   58.49    3.80
   5  27  -1   56.19    5.20
  -5 -27   1   51.19    4.00
   5  27   1   55.59    5.00
  -5  27  -1   54.59    3.70
  -5 -27  -2    8.50    2.80
   5  27  -2    2.20    4.30
  -5 -27   2    2.80    3.20
  -5  27  -2   -0.20    3.10
  -6 -27   0    0.40    3.00
   6  27   0    0.80    3.90
  -6 -27  -1  224.88    7.20
   6  27  -1  232.78    8.90
  -6 -27   1  242.28    7.70
   6  27   1  216.18    8.60
  -6 -27  -2   68.89    4.90
   6  27  -2   75.39    6.30
  -6 -27   2   77.09    4.90
  -7 -27   0   12.40    3.50
   7  27   0   16.20    4.30
  -7 -27  -1  299.87    8.70
   7  27  -1  293.97   10.30
  -7 -27   1  306.67    9.10
   7  27   1  306.97   10.20
  -8 -27   0    1.30    3.40
   8  27   0    2.70    4.40
   0 -28   0  691.13   15.60
   0  28   0  695.33   16.30
   0  28   1    1.40    3.10
   0  28  -1    2.70    3.30
   0 -28  -1   -0.60    2.20
   0 -28   1   -0.30    2.70
   0  28  -2    2.10    3.60
   0 -28   2    7.80    3.10
   0  28  -3   -2.00    3.90
   0 -28   3    1.50    3.40
  -1 -28   0    7.50    2.60
   1 -28   0    9.50    2.60
  -1  28   0   11.70    3.10
   1  28   0    7.80    3.50
  -1 -28  -1   24.60    2.80
  -1  28   1   28.10    3.50
   1 -28   1   28.90    3.20
   1  28  -1   25.70    4.00
   1  28   1   33.90    3.90
   1 -28  -1   27.80    2.80
  -1 -28   1   31.10    3.30
  -1  28  -1   35.20    3.80
  -1  28   2  298.47    9.10
   1 -28   2  323.97    8.90
  -1 -28  -2  310.07    8.00
   1  28  -2  307.67    9.90
  -1 -28   2  308.67    8.90
  -1  28  -2  309.47    9.50
   1  28  -3   99.69    7.40
   1 -28   3  111.49    6.30
  -1  28  -3  105.09    6.90
  -1 -28   3  119.49    6.10
  -2  28   0   39.40    3.60
  -2 -28   0   36.60    3.20
   2 -28   0   40.60    3.20
   2  28   0   39.70    4.30
   2  28  -1  328.87   10.00
   2 -28   1  311.57    8.80
  -2  28   1  330.07    9.00
  -2 -28  -1  328.37    8.60
  -2 -28   1  341.27    9.10
  -2  28  -1  317.17    9.20
   2  28   1  321.47    9.70
   2 -28  -1  332.17    8.30
  -2  28   2    1.40    3.00
   2 -28   2   -0.10    2.90
  -2 -28  -2    5.10    2.40
   2  28  -2    7.70    4.00
  -2  28  -2   -2.10    3.30
  -2 -28   2    0.70    3.10
  -3 -28   0    4.80    2.70
   3 -28   0   -0.40    2.30
  -3  28   0    4.50    2.80
   3  28   0    5.60    3.70
  -3  28   1   29.20    3.30
  -3 -28  -1   22.80    3.00
   3 -28   1   25.20    3.20
   3  28  -1   21.80    4.20
  -3 -28   1   21.30    3.30
  -3  28  -1   24.30    3.40
   3  28   1   28.40    4.10
   3 -28  -1   27.60    2.70
  -3  28   2   86.69    5.10
   3  28  -2   89.29    6.50
  -3 -28  -2   99.39    4.60
   3 -28   2   89.79    5.50
  -3  28  -2   75.39    5.60
  -3 -28   2   89.69    5.40
  -4 -28   0  537.05   12.90
   4 -28   0  534.05   12.60
  -4  28   0  530.25   12.70
   4  28   0  535.55   14.00
   4 -28   1    9.30    2.80
  -4 -28  -1    9.80    2.80
  -4  28   1    9.10    2.80
   4  28  -1    1.30    3.90
   4  28   1   11.60    4.00
  -4 -28   1    5.60    3.00
  -4  28  -1    8.20    3.10
   4 -28  -1    5.20    2.20
   4  28  -2    4.80    4.10
   4 -28   2   -2.00    2.90
  -4 -28  -2    5.10    2.60
  -4 -28   2   -0.60    3.00
  -4  28  -2    0.40    3.20
   5  28   0    2.70    3.90
  -5 -28   0    0.40    2.80
  -5 -28  -1   21.00    3.30
   5  28  -1   22.90    4.70
  -5  28  -1   19.00    4.20
   5  28   1   20.60    4.30
  -5 -28   1   24.20    3.60
  -5 -28  -2  423.76   10.50
   5  28  -2  409.16   12.30
  -5  28  -2  393.76   10.80
  -5 -28   2  419.56   11.30
  -6 -28   0  234.38    7.90
   6  28   0  239.28    9.20
  -6 -28  -1  189.78    6.80
   6  28  -1  186.48    8.60
  -6 -28   1  179.28    7.00
   6  28   1  193.28    8.30
   7  28   0    6.90    4.40
  -7 -28   0    1.30    3.40
   0  29   0   19.30    3.60
   0 -29   0   16.70    2.80
   0 -29  -1    1.70    2.40
   0  29  -1   -1.50    3.40
   0 -29   1   -1.00    2.80
   0  29   1   -0.80    3.00
   0  29  -2  422.86   11.90
   0  29   2  409.26   11.50
   0 -29   2  437.26   11.10
   1 -29   0  444.36   10.80
  -1 -29   0  426.86   10.80
   1  29   0  451.55   11.90
  -1  29   0  439.06   11.40
   1 -29   1    7.70    2.90
  -1 -29  -1    4.10    2.50
  -1  29   1    6.60    3.10
   1  29  -1   10.50    3.60
   1 -29  -1    7.30    2.50
   1  29   1    8.70    3.40
  -1 -29   1    7.00    2.90
  -1  29  -1   11.00    3.50
   1  29  -2   25.20    4.40
  -1  29   2   32.10    3.90
   1 -29   2   32.50    3.60
  -1 -29   2   25.20    3.60
   1  29   2   18.80    3.90
  -1  29  -2   30.30    4.20
  -2  29   0    1.50    3.00
  -2 -29   0    0.40    2.60
   2  29   0    1.60    3.50
   2 -29   0    0.10    2.40
  -2  29   1   62.19    4.80
  -2 -29  -1   64.99    4.40
   2 -29   1   69.89    4.70
   2  29  -1   63.29    5.00
  -2 -29   1   53.39    3.90
  -2  29  -1   59.09    4.30
   2 -29  -1   68.09    3.90
   2  29   1   66.29    5.40
   2 -29   2   33.40    3.70
   2  29  -2   35.90    4.80
  -2 -29  -2   43.00    3.20
  -2  29   2   40.30    3.90
  -2  29  -2   38.50    4.30
  -2 -29   2   35.50    3.80
  -3  29   0  160.78    6.20
   3 -29   0  163.68    5.80
  -3 -29   0  155.78    6.00
   3  29   0  175.58    7.70
  -3  29   1   20.60    3.30
   3 -29   1   22.60    3.20
  -3 -29  -1   30.20    3.20
   3  29  -1   21.40    4.20
  -3  29  -1   21.40    3.50
   3 -29  -1   17.40    2.60
  -3 -29   1   19.50    3.20
   3  29   1   20.00    4.00
  -3 -29  -2   11.40    2.80
  -3  29   2   12.80    3.20
   3  29  -2   12.70    4.30
   3 -29   2   11.10    3.30
  -3 -29   2   10.70    3.40
  -3  29  -2    6.70    3.60
  -4  29   0    8.50    3.00
   4  29   0    4.00    3.90
  -4 -29   0    4.30    2.90
   4 -29   0    5.90    2.60
   4 -29   1   26.70    3.30
  -4  29   1   23.30    3.40
   4  29  -1   23.90    4.60
  -4 -29  -1   22.00    3.20
  -4  29  -1   22.60    3.50
   4  29   1   32.20    4.50
  -4 -29   1   21.60    3.50
  -5 -29   0  583.64   14.00
   5  29   0  592.44   15.40
  -5 -29  -1    4.00    2.90
   5  29  -1   -3.20    4.20
  -5 -29   1    2.40    3.20
   5  29   1    3.10    3.90
   6  29   0    2.70    4.40
  -6 -29   0    6.30    3.30
   0 -30   0 1296.17   27.20
   0  30   0 1258.17   27.80
   0 -30  -1    2.60    2.40
   0 -30   1   -1.40    2.80
   0  30  -1   -3.30    3.50
   0  30   1   -0.90    3.10
   1 -30   0    8.10    2.70
  -1 -30   0    7.30    2.80
  -1  30   0    8.90    3.30
   1  30   0   15.30    3.80
  -1  30   1    3.90    3.10
  -1 -30  -1    0.70    2.40
   1 -30   1    0.20    2.70
   1  30  -1    1.80    3.70
  -1  30  -1   -1.50    3.30
  -1 -30   1   -1.90    2.80
   1  30   1    5.20    3.50
   1 -30  -1    1.10    2.30
   2 -30   0   27.30    3.10
  -2  30   0   30.90    3.60
   2  30   0   33.80    4.40
  -2 -30   0   25.90    3.30
  -2  30   1    1.00    3.10
   2  30  -1    0.50    3.70
   2 -30   1   -0.10    2.70
  -2 -30  -1    2.20    2.60
   2  30   1    3.20    3.60
  -2 -30   1   -0.60    2.80
  -2  30  -1   -4.70    3.20
   2 -30  -1   -1.20    2.30
   3 -30   0    3.00    2.60
  -3 -30   0    2.30    2.80
  -3  30   0    1.70    3.00
   3  30   0    4.60    4.00
   3  30  -1    4.10    4.00
   3 -30   1    0.90    2.80
  -3  30   1    1.20    3.00
  -3 -30  -1    1.20    2.70
  -3  30  -1   -0.60    3.20
   3 -30  -1   -0.90    2.30
  -3 -30   1   -0.30    2.90
   3  30   1    0.30    3.80
  -4 -30   0  904.51   20.40
   4 -30   0  907.31   20.10
   4  30   0  947.91   21.80
  -4  30   0  913.41   20.30
   0 -31   0   18.40    3.00
   0  31   0   20.50    3.80
   1  31   0  293.77    9.40
   1 -31   0  289.77    8.20
  -1 -31   0  302.67    8.40
  -1  31   0  279.77    8.80
   0   0   0    0.00    0.00

_computing_structure_solution     'SHELXT 2014/5 (Sheldrick, 2014)'
;
_shelx_hkl_checksum              50822
_olex2_submission_special_instructions 'No special instructions were received'
